# Supplementary material for: Systematic investigation of TetR-family transcriptional regulators and their roles on lignocellulosic inhibitor acetate tolerance in Zymomonas mobilis
Source: Front Bioeng Biotechnol. 2024 Mar 22;12:1385519. doi: 10.3389/fbioe.2024.1385519 (PMC10998469; doi:10.3389/fbioe.2024.1385519)
Supplement: Supplementary file 1 [file Table1.xlsx]

## Sheet: S2-1_Sig-All Genes
TABLE S2-1 List of all significantly differentially expressed genes in different Z. mobilis mutant strains cultured in RMG5 and RMG5 with 210 mM acetate. Gene expression levels colored in red or green indicate the up-regulated and down-regulated, respectively. P is -log10(p-value). G5, RMG5. GA, RMG5 with 210 mM acetate.
Locus_tag	Gene_name	Product	Lsmean _ZM4_G5	Lsmean_Δ0281Δ0963Δ1547_G5	Lsmean_Δ0281Δ0963_G5	Lsmean_Δ0963Δ1547_G5	Lsmean_Δ0281Δ1547_G5	Lsmean_ZM4_GA	Lsmean_Δ0281Δ0963Δ1547_GA	Lsmean_Δ0281Δ0963_GA	Lsmean_Δ0963Δ1547_GA	Lsmean_ Δ0281Δ1547_GA	G5_Δ0281Δ0963/ZM4	G5_Δ0281Δ1547/ZM4	G5_Δ0963Δ1547/ZM4	G5_Δ0281Δ0963Δ1547/ZM4	G5_Δ0281Δ0963Δ1547/0963Δ1547	G5_Δ0281Δ0963Δ1547/0281Δ1547	G5_Δ0281Δ0963Δ1547/0281Δ0963	GA_Δ0281Δ0963/ZM4	GA_Δ0281Δ1547/ZM4	GA_Δ0963Δ1547/ZM4	GA_Δ0281Δ0963Δ1547/ZM4	GA_Δ0281Δ0963Δ1547/Δ0963Δ1547	GA_Δ0281Δ0963Δ1547/Δ0281Δ1547	GA_Δ0281Δ0963Δ1547/Δ0281Δ0963	ZM4_GA/G5	Δ0281Δ0963Δ1547_GA/G5	Δ0281Δ0963_GA/G5	Δ0281Δ1547_GA/G5	Δ0963Δ1547_GA/G5	P(G5_Δ0281Δ0963/ZM4)	P(G5_Δ0281Δ1547/ZM4)	P(G5_Δ0963Δ1547/ZM4)	P(G5_Δ0281Δ0963Δ1547/ZM4)	P(G5_Δ0281Δ0963Δ1547/Δ0963Δ1547)	P(G5_Δ0281Δ0963Δ1547/Δ0281Δ1547)	P(G5_Δ0281Δ0963Δ1547/Δ0281Δ0963)	P(GA_Δ0281Δ0963/ZM4)	P(GA_Δ0281Δ1547/ZM4)	P(GA_Δ0963Δ1547/ZM4)	P(GA_Δ0281Δ0963Δ1547/ZM4)	P(GA_Δ0281Δ0963Δ1547/Δ0963Δ1547)	P(GA_Δ0281Δ0963Δ1547/Δ0281Δ1547)	P(GA_Δ0281Δ0963Δ1547/Δ0281Δ0963)	P(ZM4_GA/G5)	P(Δ0281Δ0963Δ1547_GA/G5)	P(Δ0281Δ0963_GA/G5)	P(Δ0281Δ1547_GA/G5)
pZYM32_001	ZMO1_ZMOp32x001	SIR2-like protein	6.44446	6.64344	6.51068	6.81155	7.53	6.62763	7.19323	6.83181	7.18629	8.05715	0.0662222	1.08554	0.367088	0.198974	-0.168113	-0.886563	0.132752	0.204174	1.42951	0.558657	0.565598	0.00694078	-0.863916	0.361424	0.183172	0.549796	0.321124	0.527148	0.374742	0.311378	6.84268	2.66236	1.4227	1.14574	6.3511	0.842869	1.30871	8.0877	4.08045	4.12693	0.0262107	5.84402	2.61665	1.1378	4.36707	2.2865	3.86515
pZYM32_006	ZMO1_ZMOp32x006	TonB-dependent receptor plug domain protein	4.37997	4.89745	4.50365	5.02079	5.96945	4.98473	5.63363	5.36093	5.5582	6.57868	0.123679	1.58948	0.640818	0.517477	-0.123341	-1.072	0.393798	0.376196	1.59395	0.573473	0.648898	0.0754259	-0.945054	0.272703	0.604757	0.736178	0.857273	0.609233	0.537411	0.374363	6.43116	2.91437	2.54623	0.417853	5.14014	1.84574	1.55722	6.44351	2.57962	2.95378	0.206704	4.2752	1.03038	2.73646	3.68696	3.90878	2.75872
pZYM32_007	ZMO1_ZMOp32x007	Ca2+-dependent phosphoinositide phospholipase C	4.682	5.26081	4.78699	4.42188	5.43838	5.00104	5.10125	5.12533	5.0654	6.2547	0.104996	0.756383	-0.260115	0.578808	0.838923	-0.177574	0.473812	0.124296	1.25366	0.0643603	0.100217	0.0358563	-1.15345	-0.0240792	0.319038	-0.159554	0.338338	0.816319	0.643513	0.238841	2.78482	0.739514	2.28164	3.41657	0.509042	1.79489	0.292203	4.56617	0.135946	0.226067	0.0716286	4.24275	0.0469649	0.964478	0.444684	1.04104	3.02307
pZYM32_008	ZMO1_ZMOp32x008	PIN domain protein	6.84928	6.87566	6.78519	7.10396	7.31002	7.46696	7.7001	7.18567	7.62765	8.74317	-0.06409	0.460744	0.25469	0.0263878	-0.228302	-0.434357	0.0904777	-0.281293	1.27621	0.160696	0.233142	0.0724457	-1.04307	0.514435	0.617683	0.824437	0.40048	1.43315	0.52369	0.0875039	0.930386	0.434385	0.0376163	0.424588	0.970188	0.141656	0.49232	3.19127	0.247608	0.389034	0.100017	2.56599	1.07378	1.35943	2.17345	0.775265	3.58776
pZYM32_009	ZMO1_ZMOp32x009	SinI-like DNA-binding domain protein	7.63091	8.00687	7.74706	8.11656	8.00485	8.519	8.68222	8.37774	8.97991	9.39236	0.116153	0.373936	0.485651	0.375961	-0.10969	0.00202473	0.259808	-0.141256	0.873363	0.460914	0.163226	-0.297688	-0.710137	0.304482	0.888086	0.675351	0.630677	1.38751	0.86335	0.247479	1.08103	1.512	1.22489	0.257668	0.00384824	0.757951	0.313054	3.01199	1.415	0.373756	0.803534	2.39608	0.827467	3.06572	2.51057	2.08536	4.68672
pZYM32_010	ZMO1_ZMOp32x010	Macro or A1pp domain protein	4.56333	4.75744	4.8598	4.59266	5.64797	4.88628	5.41914	5.29958	4.94747	6.19453	0.296471	1.08463	0.0293306	0.19411	0.16478	-0.890524	-0.102361	0.413299	1.30825	0.0611919	0.532866	0.471674	-0.775384	0.119567	0.322947	0.661703	0.439775	0.546563	0.354808	0.826527	3.84381	0.0551222	0.538234	0.437492	3.4665	0.244719	1.272	4.55594	0.122158	1.75352	1.50549	2.72314	0.264161	0.923877	2.52587	1.37734	1.8092
pZYM32_011	ZMO1_ZMOp32x011	uncharacterized protein	7.01127	7.71293	7.10614	7.53394	7.67887	7.43493	7.80571	7.72261	7.69407	8.64769	0.0948727	0.667598	0.522672	0.701659	0.178987	0.0340613	0.606786	0.287675	1.21276	0.259141	0.370773	0.111632	-0.841986	0.0830986	0.423663	0.0927768	0.616465	0.968824	0.160132	0.144334	1.61898	1.18521	1.92622	0.338509	0.0523472	1.61019	0.546976	3.22228	0.479001	0.758601	0.173674	2.14855	0.124408	0.902281	0.15603	1.46432	2.52727
pZYM32_012	ZMO1_ZMOp32x012	hypothetical protein	4.67846	4.2212	4.49853	4.41721	5.09321	3.62817	4.27471	3.73245	4.06727	5.13225	-0.179928	0.414753	-0.261244	-0.457257	-0.196013	-0.87201	-0.277329	0.104276	1.50407	0.439104	0.646538	0.207434	-0.857537	0.542263	-1.05029	0.0535072	-0.766084	0.0390333	-0.34994	0.269894	0.769495	0.426109	0.983678	0.33429	2.21302	0.515464	0.143262	3.61439	0.828743	1.36794	0.320493	1.94579	1.09051	2.46955	0.0760287	1.69435	0.0493482
pZYM32_013	ZMO1_ZMOp32x013	hypothetical protein	4.88653	3.96903	4.78876	4.30929	5.27516	3.76558	4.26872	3.89868	3.85412	5.16569	-0.0977651	0.388634	-0.577238	-0.917499	-0.340261	-1.30613	-0.819734	0.133099	1.40011	0.0885425	0.503142	0.414599	-0.896964	0.370042	-1.12095	0.29969	-0.890086	-0.109479	-0.45517	0.307694	1.78046	2.82299	4.81209	1.69079	6.29913	4.36737	0.450497	6.20456	0.273033	2.42148	1.92696	4.36302	1.6756	5.25802	1.4413	4.33329	0.35331
pZYM32_022	ZMO1_ZMOp32x022	SIR2-like protein	8.02708	7.89258	8.01879	8.0721	8.71385	7.95172	8.31233	8.34647	8.36851	9.09317	-0.0082906	0.686765	0.0450169	-0.134502	-0.179519	-0.821266	-0.126211	0.39475	1.14145	0.41679	0.360615	-0.0561751	-0.780834	-0.0341354	-0.075366	0.41975	0.327675	0.379318	0.296407	0.0300983	4.71202	0.187229	0.810158	1.179	5.83123	0.745884	2.74941	6.87254	2.91658	2.48519	0.242594	5.23426	0.136627	0.345779	3.23432	2.22505	2.63071
pZYM32_024	ZMO1_ZMOp32x024	phage integrase	4.83964	4.60659	4.46705	5.13773	6.4161	5.11705	6.01671	5.62729	5.56064	6.27643	-0.372588	1.57647	0.298092	-0.233043	-0.531135	-1.80951	0.139546	0.510243	1.15938	0.44359	0.899662	0.456073	-0.259715	0.38942	0.277415	1.41012	1.16025	-0.139672	0.422913	0.87503	4.56297	0.6551	0.536923	1.55407	5.49761	0.284199	1.31519	3.42493	1.09784	2.61637	1.13804	0.548838	0.92684	0.59719	4.48309	3.42751	0.25509
pZYM32_029	ZMO1_ZMOp32x029	Type IV restriction endonuclease Mrr	3.32893	3.84051	3.54088	3.70535	5.17652	4.31267	4.45765	4.27301	4.35844	5.08225	0.211951	1.84759	0.376413	0.511578	0.135164	-1.33601	0.299627	-0.0396621	0.769582	0.0457721	0.144978	0.0992061	-0.624603	0.18464	0.983736	0.617136	0.732123	-0.0942683	0.653094	0.445769	5.36646	0.932996	1.55708	0.286658	4.42483	0.780663	0.065058	2.2892	0.0758468	0.279483	0.17893	1.78228	0.375335	3.00925	1.96295	2.15911	0.168751
pZYM32_030	ZMO1_ZMOp32x030	hypothetical protein	4.85648	5.17823	4.17694	5.41788	5.93358	4.74158	5.46116	5.43959	5.51403	6.37771	-0.679548	1.07709	0.561397	0.321743	-0.239654	-0.755347	1.00129	0.698004	1.63613	0.772445	0.719578	-0.0528674	-0.916552	0.0215739	-0.1149	0.282934	1.26265	0.444139	0.0961479	1.51811	2.63447	1.18913	0.649789	0.446401	1.9375	2.68823	1.57024	4.038	1.78133	1.6313	0.0704502	2.18935	0.0275436	0.16589	0.550924	3.12798	0.877131
pZYM32_031	ZMO1_ZMOp32x031	hypothetical protein	1.15859	2.41198	1.86381	2.8298	3.81646	2.72971	3.57039	3.29834	3.21391	4.41341	0.705218	2.65787	1.67121	1.25339	-0.417823	-1.40448	0.548171	0.568633	1.6837	0.484202	0.840678	0.356476	-0.843017	0.272045	1.57112	1.15841	1.43454	0.59695	0.384113	0.519062	2.73672	1.57856	1.22886	0.303343	1.42179	0.423781	0.395931	1.59337	0.324825	0.650144	0.225089	0.652479	0.164575	1.46016	1.10983	1.30013	0.420659
pZYM32_032	ZMO1_ZMOp32x032	hypothetical protein	5.61967	5.39904	5.20823	6.27179	7.47997	6.36974	6.9249	6.84299	6.88521	7.71335	-0.411443	1.8603	0.652119	-0.220632	-0.872751	-2.08093	0.190811	0.473249	1.3436	0.515472	0.555157	0.0396845	-0.788448	0.081908	0.750067	1.52586	1.63476	0.233373	0.613421	0.547048	3.46016	0.992929	0.282651	1.62179	4.19947	0.2377	0.654741	2.44063	0.7313	0.805249	0.0383877	1.26962	0.0827023	1.19053	3.10085	3.02908	0.271013
pZYM32_033	ZMO1_ZMOp32x033	hypothetical protein	3.67646	4.01383	3.58409	4.03513	5.24502	4.50771	4.86686	4.68794	4.37432	5.6691	-0.0923794	1.56855	0.358665	0.337362	-0.0213022	-1.23119	0.429742	0.180225	1.16139	-0.133392	0.359143	0.492535	-0.802246	0.178918	0.831249	0.85303	1.10385	0.424084	0.339193	0.151662	4.40841	0.796194	0.827799	0.0344978	3.83911	1.13395	0.332824	3.31328	0.231881	0.797576	1.20223	2.20522	0.329877	2.29867	2.62649	3.14414	0.990183
pZYM33_002	ZMO1_ZMOp33x002	putative Zeta toxin-like kinase	6.76409	7.23998	6.68801	7.6932	7.60431	6.90902	7.42092	6.94443	7.59835	8.12415	-0.0760734	0.840221	0.929117	0.475896	-0.453221	-0.364326	0.551969	0.0354128	1.21513	0.689325	0.511902	-0.177424	-0.703224	0.476489	0.144935	0.180941	0.256421	0.519839	-0.0948566	0.111203	2.11087	2.37447	1.16181	1.09061	0.820973	1.40564	0.0488805	3.18622	1.65827	1.13473	0.295117	1.69998	1.03394	0.231808	0.337693	0.46507	1.15755
pZYM33_003	ZMO1_ZMOp33x003	CopG family transcriptional regulator	3.9812	4.2499	4.32463	4.43049	5.14474	4.4982	4.5788	4.01485	4.59674	4.74911	0.343434	1.16355	0.449296	0.268706	-0.18059	-0.894839	-0.0747278	-0.483345	0.250913	0.098541	0.0806011	-0.0179399	-0.170312	0.563946	0.517001	0.328896	-0.309778	-0.395632	0.166246	0.772434	3.38785	1.09554	0.632666	0.382621	2.83051	0.135366	1.20416	0.515703	0.166999	0.133034	0.0268427	0.31833	1.46705	1.31311	0.822073	0.675778	0.928566
pZYM33_009	ZMO1_ZMOp33x009	carbohydrate-selective porin OprB	3.38098	3.35464	3.21576	3.90184	4.07933	3.36405	4.01633	3.79679	4.09698	4.79353	-0.165219	0.698351	0.520861	-0.0263445	-0.547206	-0.724695	0.138874	0.432738	1.42948	0.732923	0.652279	-0.0806439	-0.777198	0.219542	-0.0169265	0.661697	0.58103	0.7142	0.195135	0.625425	3.58959	2.63876	0.0803798	3.07273	4.05602	0.562557	2.13194	6.47688	3.76211	3.35312	0.256588	3.97693	0.904262	0.0455952	3.72222	2.97285	3.66921
pZYM33_010	ZMO1_ZMOp33x010	sodium:dicarboxylate symporter	4.67419	4.78049	4.61445	5.15045	5.19407	4.58062	5.21105	5.07334	5.22729	5.91418	-0.0597427	0.519874	0.476255	0.1063	-0.369955	-0.413574	0.166043	0.492721	1.33356	0.646663	0.630427	-0.0162361	-0.703129	0.137706	-0.0935682	0.430558	0.458895	0.720114	0.0768391	0.214887	3.09682	2.81991	0.484459	2.35279	2.66927	0.860272	2.92542	6.83251	3.85155	3.75917	0.0510838	4.16323	0.599963	0.368545	2.79021	2.70743	4.25411
pZYM33_026	ZMO1_ZMOp33x026	toxin RelE-like domain protein	5.11049	5.55949	5.48169	5.55241	6.11248	5.5272	6.01153	5.90126	5.79246	6.0751	0.371196	1.00199	0.441916	0.448999	0.00708215	-0.55299	0.0778027	0.374063	0.547902	0.265259	0.48433	0.219071	-0.0635723	0.110267	0.416709	0.452041	0.419576	-0.0373768	0.240051	1.54462	4.52915	1.91694	2.17902	0.0181998	2.76243	0.240568	1.55965	2.46927	1.00296	2.1397	0.781927	0.171003	0.327892	1.78408	2.19641	1.79919	0.0944948
pZYM33_031	ZMO1_ZMOp33x031	uncharacterized protein	8.72373	9.28348	8.72129	9.57104	9.34687	8.72002	9.20988	8.82242	9.6038	10.0559	-0.00243944	0.623132	0.847308	0.559749	-0.287559	-0.0633834	0.562188	0.102398	1.33591	0.883783	0.489866	-0.393917	-0.846041	0.387467	-0.00371728	-0.0736003	0.101121	0.709057	0.0327583	0.00330263	1.51548	2.20677	1.48492	0.627536	0.103847	1.49312	0.160328	3.61059	2.31805	1.11319	0.838393	2.2029	0.820577	0.00504259	0.122506	0.158053	1.78061
pZYM33_032	ZMO1_ZMOp33x032	hypothetical protein	2.92145	3.72598	3.8037	3.42334	4.46623	3.68443	4.83882	4.33396	4.3328	5.33612	0.882247	1.54478	0.501882	0.804526	0.302644	-0.740253	-0.0777215	0.649538	1.65169	0.648377	1.15439	0.506014	-0.497302	0.504853	0.762972	1.11284	0.530263	0.869887	0.909467	1.39194	2.72714	0.670272	1.39007	0.395901	1.24936	0.082533	0.936993	2.93289	0.934813	1.9459	0.677413	0.662381	0.675404	1.15486	2.07762	0.719731	1.3671
pZYM33_033	ZMO1_ZMOp33x033	hypothetical protein	4.60056	5.02042	4.50538	5.62818	5.61628	5.11782	6.06104	5.79735	5.89186	6.8948	-0.0951762	1.01573	1.02762	0.419857	-0.607764	-0.595869	0.515034	0.679532	1.77697	0.774041	0.943216	0.169176	-0.833758	0.263684	0.517264	1.04062	1.29197	1.27851	0.263683	0.23264	4.04903	4.0927	1.69785	2.63038	2.57284	2.17509	2.69084	6.34212	3.09647	3.77636	0.469613	3.34345	0.830788	1.96083	4.49092	4.9913	4.94868
pZYM33_035	ZMO1_ZMOp33x035	hypothetical protein	1.6603	2.69428	3.44595	1.80228	2.1526	2.39903	1.92266	1.76456	1.88682	1.19424	1.78565	0.492308	0.141986	1.03399	0.892	0.541677	-0.751666	-0.634471	-1.20479	-0.512216	-0.476376	0.0358393	0.728417	0.158094	0.738737	-0.771625	-1.68139	-0.958365	0.0845354	1.30977	0.256287	0.0637132	0.725653	0.599676	0.320946	0.482106	0.348343	0.786196	0.268711	0.246455	0.0153034	0.413293	0.0714653	0.420618	0.498372	1.21221	0.584931
pZYM33_036	ZMO1_ZMOp33x036	ribonuclease toxin BrnT of type II toxin-antitoxin system	5.16563	5.74981	5.89995	5.40578	5.57997	5.79377	5.97766	6.16015	5.95248	6.85337	0.734322	0.414346	0.240152	0.584184	0.344032	0.169838	-0.150138	0.366383	1.0596	0.158711	0.183893	0.0251828	-0.875706	-0.182489	0.628141	0.22785	0.260202	1.27339	0.5467	2.64727	1.32436	0.652967	2.26289	1.17219	0.471286	0.40378	1.13016	3.86407	0.386288	0.46441	0.0483912	3.19868	0.459947	2.21413	0.686342	0.724338	4.56338
pZYM33_037	ZMO1_ZMOp33x037	cro/C1-type transcriptional repressor	5.5569	5.889	6.0421	5.67999	5.83296	5.78458	6.25039	6.21199	6.02596	6.89224	0.485204	0.276061	0.123095	0.332109	0.209014	0.0560481	-0.153095	0.427411	1.10766	0.241376	0.46581	0.224434	-0.641846	0.038399	0.227686	0.361387	0.169893	1.05928	0.345966	2.17114	1.07092	0.380309	1.5261	0.839582	0.166321	0.561449	1.86437	4.9724	0.899308	2.06852	0.818039	2.97448	0.0984504	0.833494	1.69641	0.570829	4.79187
pZYM33_040	ZMO1_ZMOp33x040	death on curing (Doc) protein	4.19721	5.07416	4.3572	5.13414	5.21433	4.71077	5.25373	4.95349	5.21778	5.74262	0.159998	1.01712	0.936938	0.876957	-0.0599803	-0.140164	0.716959	0.24272	1.03184	0.507009	0.542959	0.0359507	-0.488883	0.300239	0.513568	0.17957	0.59629	0.528289	0.0836387	0.342417	3.34583	3.07347	3.15498	0.121375	0.325591	2.53519	0.577723	3.39484	1.49657	1.63122	0.0630429	1.42904	0.760242	1.52108	0.44247	1.83184	1.57619
pZYM36_001	ZMO1_ZMOp36x001	N-acetylmuramoyl-L-alanine amidase domain protein	2.68856	3.1993	3.24719	2.54234	2.22584	3.02061	3.08227	3.34226	2.95711	3.29789	0.558626	-0.462724	-0.146225	0.510736	0.65696	0.97346	-0.0478904	0.32165	0.27728	-0.0634911	0.0616658	0.125157	-0.215614	-0.259984	0.332041	-0.117029	0.0950649	1.07205	0.414775	0.940765	0.736368	0.178832	0.942644	1.306	2.12777	0.0579563	0.462154	0.383888	0.0710235	0.0688398	0.149746	0.282349	0.354536	0.481079	0.153877	0.110131	2.14119
pZYM36_003	ZMO1_ZMOp36x003	hypothetical protein	2.5597	3.08232	2.92982	2.80041	2.57505	2.77994	3.24168	3.16899	3.21767	3.68595	0.370119	0.01535	0.240707	0.522621	0.281914	0.507271	0.152503	0.389046	0.90601	0.437731	0.461734	0.0240036	-0.444276	0.0726877	0.220241	0.159354	0.239169	1.1109	0.417265	1.10317	0.0280668	0.631045	1.91485	0.87173	1.84651	0.397217	1.17675	3.216	1.36934	1.46562	0.0446478	1.39553	0.148192	0.56301	0.419585	0.625856	3.93202
pZYM36_004	ZMO1_ZMOp36x004	bacteriophage tail completion protein R	2.6351	2.72603	2.93204	2.35388	2.44904	2.55292	3.19239	3.02091	3.26694	3.4691	0.296938	-0.186062	-0.281222	0.0909283	0.37215	0.27699	-0.206009	0.467993	0.916177	0.714013	0.639465	-0.0745487	-0.276712	0.171472	-0.0821769	0.46636	0.0888782	1.02006	0.913058	0.60099	0.334163	0.560527	0.159931	0.906236	0.617928	0.424289	1.08438	2.48742	1.85289	1.61652	0.115518	0.549066	0.302545	0.128742	1.21464	0.140573	2.80335
pZYM36_005	ZMO1_ZMOp36x005	phage virion morphogensis protein	3.0357	3.24459	3.06022	3.33005	3.2159	2.99083	3.76157	3.5536	3.53459	4.09162	0.0245198	0.180203	0.294353	0.208887	-0.0854664	0.0286839	0.184367	0.562776	1.10079	0.543759	0.770742	0.226982	-0.330051	0.207966	-0.044871	0.516984	0.493385	0.875719	0.204535	0.0276822	0.242628	0.441549	0.323322	0.114747	0.035776	0.277977	1.01691	2.34817	0.972446	1.52349	0.320154	0.510223	0.287947	0.051931	1.02526	0.856849	1.78652
pZYM36_006	ZMO1_ZMOp36x006	baseplate assembly protein J	3.86794	4.36798	4.81457	3.84256	2.20135	2.65177	2.95131	2.67065	3.07274	3.26427	0.946634	-1.66659	-0.0253753	0.500044	0.525419	2.16664	-0.44659	0.0188798	0.612494	0.420965	0.29954	-0.121425	-0.312954	0.28066	-1.21617	-1.41667	-2.14392	1.06292	-0.769825	1.25953	2.51491	0.019926	0.61959	0.660415	3.6516	0.536049	0.0147418	0.715735	0.443226	0.291485	0.103365	0.307353	0.269542	1.72936	2.31763	3.29911	1.46058
pZYM36_007	ZMO1_ZMOp36x007	tail protein I	3.99663	4.21566	4.83079	3.68767	1.88861	1.71973	2.62251	2.4778	2.90854	3.09978	0.834157	-2.10802	-0.308961	0.219026	0.527988	2.32705	-0.615131	0.758073	1.38005	1.18881	0.902775	-0.286033	-0.477274	0.144702	-2.2769	-1.59315	-2.35298	1.21117	-0.779129	0.684366	2.21918	0.201285	0.150589	0.429108	2.75402	0.520374	0.604964	1.31484	1.08455	0.758202	0.184086	0.33823	0.0860395	2.42647	1.76754	2.51891	1.11109
pZYM36_008	ZMO1_ZMOp36x008	bulb-type lectin domain protein	4.07201	4.35802	4.60556	3.96519	3.24103	3.53032	3.89925	4.02215	3.81697	4.23012	0.53355	-0.830981	-0.106822	0.286006	0.392828	1.11699	-0.247544	0.491829	0.699803	0.286652	0.368927	0.0822751	-0.330875	-0.122902	-0.54169	-0.458769	-0.583411	0.989094	-0.148216	0.977776	1.72306	0.136396	0.491846	0.739217	2.71621	0.41019	0.879444	1.38799	0.439693	0.605915	0.102088	0.527139	0.159827	0.997225	0.904497	1.09813	2.12864
pZYM36_010	ZMO1_ZMOp36x010	phage baseplate assembly protein V/Gp45	5.04097	5.55307	5.76675	4.99017	3.06963	4.27564	3.98644	4.2039	4.56742	3.84528	0.725777	-1.97134	-0.0507965	0.512103	0.562899	2.48344	-0.213674	-0.0717374	-0.430356	0.291781	-0.289197	-0.580978	0.141159	-0.21746	-0.765329	-1.56663	-1.56284	0.775655	-0.422751	0.85622	2.92247	0.0394435	0.613296	0.692895	4.03363	0.209454	0.056672	0.437861	0.271842	0.268961	0.641593	0.117851	0.192272	0.917459	2.50792	2.25187	0.933607
pZYM36_011	ZMO1_ZMOp36x011	tail sheath protein	4.78627	5.00696	5.52791	4.63116	2.59286	3.65939	3.62775	3.70037	4.25168	3.59363	0.741642	-2.19341	-0.155106	0.22069	0.375796	2.4141	-0.520953	0.0409807	-0.0657601	0.59229	-0.0316438	-0.623934	0.0341162	-0.0726246	-1.12688	-1.37921	-1.82754	1.00077	-0.379484	0.957566	3.48862	0.140692	0.23462	0.448941	4.16908	0.681221	0.0337357	0.0553277	0.714807	0.0258337	0.76474	0.0279137	0.061469	1.63786	2.33311	2.88673	1.41003
pZYM36_012	ZMO1_ZMOp36x012	tail tube protein	4.67632	5.04198	5.31365	4.59429	3.16435	3.94447	4.0019	4.16415	4.33913	4.18213	0.637329	-1.51198	-0.0820294	0.365652	0.447682	1.87763	-0.271676	0.219683	0.237663	0.394659	0.0574323	-0.337227	-0.18023	-0.16225	-0.731857	-1.04008	-1.1495	1.01778	-0.255169	0.841981	2.48076	0.0740707	0.463529	0.599754	3.44871	0.320722	0.223039	0.244744	0.454956	0.0507075	0.373899	0.177209	0.15715	1.00804	1.77275	1.79223	1.54007
pZYM36_013	ZMO1_ZMOp36x013	bacteriophage putative tail protein Gp41	6.00835	6.14751	6.46167	5.63871	4.8421	5.66846	5.12632	5.52311	5.55793	5.13163	0.453319	-1.16624	-0.369638	0.139164	0.508802	1.30541	-0.314155	-0.145349	-0.536832	-0.110535	-0.542141	-0.431606	-0.00530881	-0.396792	-0.339885	-1.02119	-0.938553	0.289526	-0.0807819	0.973854	3.06452	0.746796	0.247205	1.27269	3.76318	0.680744	0.233639	1.21263	0.169955	1.22811	0.913582	0.0070368	0.818855	0.669886	2.93176	2.41273	0.545164
pZYM36_014	ZMO1_ZMOp36x014	Burkholderia phage phiE202 Gp27 family protein	4.37148	4.6618	4.87535	3.76716	3.44642	3.89264	3.37343	2.87403	3.9291	3.47786	0.503863	-0.925063	-0.604318	0.290316	0.894635	1.21538	-0.213546	-1.01862	-0.414783	0.0364587	-0.519217	-0.555676	-0.104434	0.499399	-0.478838	-1.28837	-2.00132	0.0314415	0.161939	0.458431	1.00286	0.57757	0.260687	1.08095	1.59996	0.181866	1.13646	0.359758	0.0246957	0.476122	0.518892	0.0743293	0.453326	0.430021	1.72061	2.60154	0.0212179
pZYM36_016	ZMO1_ZMOp36x016	phage P2 GpU family protein	3.52386	3.63809	3.7369	3.46307	3.6867	3.84052	4.69956	4.4424	4.13039	5.17924	0.213034	0.162836	-0.0607899	0.114228	0.175018	-0.0486084	-0.0988067	0.601875	1.33872	0.289874	0.859044	0.56917	-0.479672	0.257169	0.316658	1.06147	0.705499	1.49254	0.667322	0.370017	0.266897	0.0872057	0.195705	0.325104	0.0755775	0.165616	1.40134	3.52303	0.544878	2.17262	1.30471	1.04591	0.468078	0.610201	3.04976	1.71147	3.91345
pZYM36_017	ZMO1_ZMOp36x017	phage late control D family protein	4.75333	4.78238	4.50035	5.20454	5.04159	5.12112	5.86936	5.52193	5.64197	6.6205	-0.25298	0.288258	0.451208	0.0290484	-0.42216	-0.25921	0.282028	0.400806	1.49938	0.520844	0.748243	0.227399	-0.751135	0.347437	0.367793	1.08699	1.02158	1.57891	0.437429	0.680031	0.805516	1.43823	0.0606243	1.48385	0.789899	0.881543	1.23586	5.13887	1.72229	2.64192	0.592754	2.65328	1.02708	1.10588	4.22325	3.65769	5.35313
pZYM36_018	ZMO1_ZMOp36x018	uncharacterized protein	6.596	6.24626	5.75077	7.26248	6.53295	6.04776	6.4957	5.54594	7.2221	7.71495	-0.845224	-0.0630518	0.666481	-0.349736	-1.01622	-0.286685	0.495487	-0.501818	1.66719	1.17435	0.447941	-0.726407	-1.21925	0.949759	-0.548243	0.249434	-0.204838	1.182	-0.0403763	2.05967	0.0879466	1.53764	0.752114	2.82228	0.581878	1.18273	1.06842	4.22056	2.98943	0.921703	1.71246	3.11027	2.36202	1.19813	0.487321	0.34033	3.01015
pZYM36_022	ZMO1_ZMOp36x022	uncharacterized protein	3.75355	3.82968	3.33095	4.1654	3.90842	3.90558	4.19373	4.46731	4.2012	4.63934	-0.422597	0.154872	0.411852	0.0761287	-0.335723	-0.0787431	0.498726	0.561725	0.733757	0.295617	0.288152	-0.00746436	-0.445604	-0.273573	0.15203	0.364054	1.13635	0.730915	0.035795	1.10324	0.307539	1.06698	0.14901	0.92089	0.154823	1.53327	1.58783	2.19875	0.693366	0.67081	0.0117444	1.18161	0.62735	0.300715	1.02327	3.53669	2.18874
pZYM36_032	ZMO1_ZMOp36x032	uncharacterized protein	7.96992	8.82802	8.26682	9.00967	8.76565	7.92389	8.37815	7.74924	8.86535	9.03134	0.296899	0.795724	1.03975	0.858093	-0.181655	0.0623692	0.561194	-0.174645	1.10745	0.941461	0.45427	-0.487191	-0.653181	0.628914	-0.0460396	-0.449863	-0.517583	0.265687	-0.144327	0.669322	2.32938	3.12872	2.80936	0.402569	0.11507	1.70828	0.34261	3.33888	2.81413	1.16287	1.27269	1.84083	1.7571	0.0748271	1.29154	1.3753	0.580155
pZYM36_033	ZMO1_ZMOp36x033	zinc finger Ogr/Delta-type transcriptional activator	2.9987	3.44832	3.76853	2.97754	2.84358	1.73585	1.79462	1.43973	3.19754	1.99248	0.769823	-0.155127	-0.0211651	0.449621	0.470786	0.604747	-0.320202	-0.296116	0.256633	1.46169	0.0587746	-1.40291	-0.197858	0.35489	-1.26286	-1.6537	-2.32879	-0.851096	0.219998	0.884444	0.126035	0.0154869	0.497309	0.527239	0.72758	0.325952	0.265647	0.224192	1.99776	0.0443325	1.90097	0.16586	0.33064	1.67006	2.56541	3.3565	1.00786
pZYM36_034	ZMO1_ZMOp36x034	Azospirillum phage Cd Gp10 family protein	2.44329	3.13215	3.23486	3.02031	2.15412	-0.0572832	0.806953	0.67435	2.87277	1.02975	0.791578	-0.289169	0.57702	0.688868	0.111848	0.978037	-0.10271	0.731633	1.08703	2.93006	0.864237	-2.06582	-0.222797	0.132604	-2.50057	-2.3252	-2.56051	-1.12437	-0.147533	0.901783	0.254268	0.598678	0.84736	0.0957649	1.33455	0.0872775	0.813935	1.35953	4.13603	1.01097	2.92202	0.187285	0.104431	3.55776	3.62285	3.64145	1.41937
pZYM36_035	ZMO1_ZMOp36x035	Azospirillum phage Cd Gp10 family protein	3.0618	3.28486	4.10414	3.07141	2.58599	2.02883	1.90167	1.46258	2.92297	1.67026	1.04234	-0.475812	0.00961523	0.223064	0.213449	0.698876	-0.81928	-0.566255	-0.358566	0.894138	-0.127163	-1.0213	0.231403	0.439092	-1.03297	-1.3832	-2.64157	-0.915722	-0.148446	1.65388	0.601912	0.00839137	0.263107	0.249651	1.11558	1.36899	0.753677	0.420445	1.36249	0.12399	1.61226	0.246587	0.543087	1.63533	2.58122	4.49546	1.4046
pZYM36_037	ZMO1_ZMOp36x037	abortive infection system protein AbiD/AbiF-like protein	4.94498	5.34257	5.27251	5.37206	5.54747	6.03333	6.05841	6.3705	5.65611	5.99418	0.327527	0.602484	0.427074	0.397592	-0.0294823	-0.204893	0.0700651	0.337167	-0.0391464	-0.377215	0.0250775	0.402293	0.0642239	-0.312089	1.08835	0.715834	1.09799	0.446718	0.284059	0.987416	2.12813	1.39097	1.42619	0.0634986	0.604804	0.164396	1.02538	0.0780262	1.18598	0.0485919	1.28851	0.134382	0.92728	3.99283	2.87047	4.02568	1.47282
pZYM36_041	ZMO1_ZMOp36x041	PBSX family phage portal protein	3.36052	3.43732	3.22047	3.09392	3.34413	3.50535	3.9809	4.13253	3.61668	4.55008	-0.140048	-0.0163858	-0.2666	0.0768022	0.343402	0.0931879	0.21685	0.627185	1.04473	0.111337	0.475557	0.364219	-0.569175	-0.151628	0.144829	0.543584	0.912062	1.20595	0.522767	0.692026	0.0569553	1.58847	0.362925	2.40581	0.46188	1.3725	4.08604	6.1713	0.515508	3.11226	2.31783	3.72902	0.767115	0.722782	3.89319	5.58866	6.80253
pZYM36_042	ZMO1_ZMOp36x042	putative ATPase terminase subunit protein	2.18672	2.58388	2.34963	2.67171	2.16243	1.83147	2.78164	2.64511	2.60339	3.26508	0.162908	-0.0242844	0.484993	0.397163	-0.0878303	0.421447	0.234255	0.813646	1.43361	0.771918	0.950176	0.178258	-0.483438	0.13653	-0.355252	0.197761	0.295486	1.10265	-0.0683272	0.338096	0.040479	1.3643	1.18651	0.18094	1.2808	0.598298	2.55517	4.50169	2.40679	3.02725	0.377737	1.35871	0.27295	0.911948	0.482124	0.717746	3.52625
pZYM36_043	ZMO1_ZMOp36x043	capsid scaffolding protein GpO	3.6253	4.10958	4.50812	3.82592	1.64787	2.20256	2.34618	2.40849	2.5691	2.70438	0.882819	-1.97743	0.20062	0.484277	0.283657	2.4617	-0.398542	0.205933	0.501825	0.36654	0.143623	-0.222917	-0.358202	-0.0623097	-1.42274	-1.76339	-2.09963	1.05651	-1.25682	0.871168	2.39369	0.142353	0.452753	0.235764	3.34999	0.355269	0.146614	0.422274	0.287128	0.0982329	0.160403	0.279286	0.0403463	1.60992	2.32997	2.56254	1.10038
pZYM36_044	ZMO1_ZMOp36x044	bacteriophage P2 GpN major capsid	3.9734	4.22924	4.60255	3.8792	2.41767	2.5565	3.04516	2.71912	2.8966	3.05635	0.629154	-1.55573	-0.0941988	0.255839	0.350038	1.81157	-0.373314	0.162617	0.499846	0.340102	0.488655	0.148552	-0.0111914	0.326038	-1.4169	-1.18408	-1.88343	0.638676	-0.982596	0.755759	2.36523	0.0797086	0.273997	0.401924	3.09336	0.435587	0.145509	0.561705	0.346529	0.545686	0.13144	0.00881334	0.329064	2.12019	1.90667	2.92644	0.770647
pZYM36_045	ZMO1_ZMOp36x045	bacteriophage P2 GpM family protein	2.7396	2.79232	3.14594	2.60527	0.779089	1.64444	1.83621	2.05293	1.51082	2.04136	0.406335	-1.96052	-0.134336	0.0527165	0.187052	2.01323	-0.353618	0.408488	0.396919	-0.133623	0.19177	0.325392	-0.205149	-0.216719	-1.09517	-0.956112	-1.09301	1.26227	-1.09445	0.456097	3.19462	0.123259	0.0495635	0.199184	3.59738	0.429531	0.459143	0.44285	0.122531	0.184475	0.346025	0.199459	0.212635	1.63184	1.54296	1.62783	1.94359
pZYM36_047	ZMO1_ZMOp36x047	phage tail protein X-like	1.81198	1.97178	2.66263	1.69039	1.33413	1.72947	0.404716	1.82511	1.2477	1.68556	0.850646	-0.477848	-0.121594	0.159798	0.281392	0.637645	-0.690848	0.0956465	-0.0439041	-0.48177	-1.32475	-0.84298	-1.28085	-1.4204	-0.082515	-1.56706	-0.837514	0.351429	-0.442691	0.699454	0.337601	0.0711182	0.10561	0.200112	0.542875	0.601537	0.0550874	0.0245072	0.341	1.24317	0.691307	1.19029	1.35951	0.0471519	1.72602	0.685513	0.233329
pZYM36_048	ZMO1_ZMOp36x048	uncharacterized protein	8.35135	8.40636	8.08453	8.83556	8.27553	7.67057	8.04437	7.3	9.18575	9.44815	-0.26682	-0.0758184	0.484203	0.0550116	-0.429192	0.13083	0.321831	-0.370573	1.77758	1.51518	0.3738	-1.14138	-1.40378	0.744373	-0.680782	-0.361993	-0.784535	1.17262	0.350195	0.42325	0.0976616	0.909304	0.0761293	0.875111	0.200006	0.602701	0.642652	4.12899	3.54695	0.649879	2.63235	3.28468	1.58136	1.41246	0.701439	1.68867	2.71238
pZYM36_050	ZMO1_ZMOp36x050	hypothetical protein	3.86614	4.20453	4.06524	4.03834	3.665	4.22734	3.98292	4.50101	3.94909	4.73879	0.199093	-0.201145	0.172199	0.338387	0.166188	0.539532	0.139294	0.273676	0.511457	-0.278248	-0.244416	0.0338321	-0.755873	-0.518092	0.361192	-0.221611	0.435774	1.07379	-0.0892553	0.335652	0.339892	0.281467	0.736806	0.301009	1.34905	0.243631	0.499024	1.11974	0.509628	0.432727	0.0461351	1.83689	1.13859	0.712438	0.429064	0.909315	2.76462
pZYM36_053	ZMO1_ZMOp36x053	hypothetical protein	2.6459	3.04731	3.24704	2.7215	1.57771	2.29003	2.35865	2.28712	2.36608	2.93672	0.60114	-1.06819	0.0755953	0.401412	0.325817	1.46961	-0.199728	-0.00290971	0.646687	0.0760504	0.0686141	-0.00743629	-0.578073	0.0715238	-0.35587	-0.688668	-0.95992	1.35901	-0.355415	0.588233	1.2393	0.053797	0.396186	0.306626	2.06829	0.172233	0.00195994	0.646179	0.0541391	0.0485769	0.00502649	0.55948	0.0507463	0.305539	0.788903	1.07929	1.68208
pZYM39_002	ZMO1_ZMOp39x002	hypothetical protein	1.32884	1.77255	1.51867	2.83611	2.92352	1.5668	3.62872	3.21959	3.1822	4.43124	0.189827	1.59468	1.50726	0.443709	-1.06355	-1.15097	0.253882	1.6528	2.86445	1.6154	2.06192	0.446526	-0.802522	0.409127	0.237955	1.85617	1.70092	1.50772	0.34609	0.150906	2.10936	1.97162	0.463984	1.43185	1.58215	0.234667	2.20053	3.9442	2.14191	2.8271	0.417129	0.884407	0.37416	0.195515	2.78439	2.27572	1.97234
pZYM39_003	ZMO1_ZMOp39x003	hypothetical protein	3.17221	3.91052	3.41617	3.52828	4.04328	4.22076	4.65779	4.61099	4.50013	5.41977	0.243959	0.871067	0.356068	0.738304	0.382236	-0.132763	0.494345	0.390232	1.19901	0.279369	0.437026	0.157657	-0.761983	0.0467941	1.04854	0.747266	1.19482	1.37649	0.971845	0.605186	2.94003	0.988303	2.7121	1.21938	0.316539	1.69013	1.1132	4.04493	0.720911	1.28843	0.349362	2.53761	0.0865211	3.55838	2.74837	4.03184	4.57566
pZYM39_007	ZMO1_ZMOp39x007	TonB-dependent receptor beta-barrel protein	6.31674	6.53724	6.48663	6.80635	6.99976	5.2547	5.11181	5.14608	5.01626	5.92628	0.169889	0.683014	0.489607	0.220502	-0.269105	-0.462512	0.050613	-0.108618	0.671585	-0.23844	-0.142888	0.0955517	-0.814473	-0.03427	-1.06204	-1.42543	-1.34055	-1.07347	-1.79009	0.230847	1.33473	0.867101	0.352663	0.451824	0.906616	0.0661634	0.13799	1.30617	0.347095	0.18861	0.119581	1.66747	0.0398477	2.297	3.48589	2.97837	2.32571
pZYM39_011	ZMO1_ZMOp39x011	AraC-type helix-turn-helix transcriptional regulator	6.38553	6.66305	6.67291	6.67291	6.41259	5.38962	5.42076	5.24532	6.07331	6.2229	0.287385	0.027061	0.287376	0.277523	-0.00985294	0.250462	-0.00986194	-0.144299	0.833279	0.683697	0.0311399	-0.652557	-0.802139	0.175439	-0.995913	-1.2423	-1.4276	-0.189695	-0.599593	0.581372	0.0393407	0.581349	0.624936	0.0152961	0.547896	0.0153103	0.248018	2.2475	1.77158	0.0455572	1.67215	2.14905	0.31365	2.75132	3.79264	3.96821	0.345054
pZYM39_024	ZMO1_ZMOp39x024	hypothetical protein	1.56884	0.527062	1.61655	0.971007	1.02873	0.180148	1.62987	1.85498	2.1669	1.49649	0.0477125	-0.540108	-0.597834	-1.04178	-0.443945	-0.501671	-1.08949	1.67484	1.31634	1.98675	1.44972	-0.53703	0.133379	-0.225117	-1.38869	1.10281	0.23843	0.467755	1.19589	0.0200627	0.279383	0.31588	0.713489	0.246484	0.285271	0.756158	1.17453	0.858901	1.46197	0.973885	0.277471	0.0583297	0.102527	0.920866	0.768179	0.109218	0.235384
pZYM39_028	ZMO1_ZMOp39x028	Arc-type ribbon-helix-helix	2.54596	2.23767	1.97168	3.07952	2.73052	3.01691	3.10338	3.46499	2.96284	3.83724	-0.574274	0.184561	0.533566	-0.308286	-0.841852	-0.492847	0.265988	0.448073	0.820324	-0.0540712	0.086464	0.140535	-0.73386	-0.361609	0.470955	0.865705	1.4933	1.10672	-0.116682	0.593751	0.150714	0.540433	0.305768	1.09752	0.548618	0.256071	0.433337	0.942599	0.0400169	0.0656285	0.11113	0.815388	0.332314	0.461325	1.13799	2.0141	1.38809
pZYM39_029	ZMO1_ZMOp39x029	hypothetical protein	3.80607	4.13645	3.67624	3.7912	4.17689	3.91023	4.47343	4.22842	4.2356	5.1137	-0.12983	0.370816	-0.0148774	0.330376	0.345253	-0.0404396	0.460206	0.318181	1.20346	0.325361	0.563193	0.237832	-0.640271	0.245013	0.104161	0.336979	0.552172	0.93681	0.4444	0.754647	2.7777	0.0598025	2.70444	2.8381	0.199742	3.80578	2.33791	7.43294	2.3988	4.21839	1.64595	4.71916	1.70801	0.567962	2.76398	4.14336	6.31757
pZYM39_030	ZMO1_ZMOp39x030	uncharacterized protein	7.03244	7.20935	7.4419	6.78125	6.79891	7.68865	7.49051	7.78471	7.60025	7.91644	0.409455	-0.233536	-0.251194	0.176905	0.428099	0.410441	-0.232549	0.0960619	0.227793	-0.0883912	-0.198133	-0.109742	-0.425927	-0.294195	0.656204	0.281165	0.342811	1.11753	0.819007	1.99533	0.979839	1.0772	0.768653	2.34199	2.22994	1.097	0.316708	0.948599	0.286352	0.791114	0.372889	2.09182	1.32094	3.37312	1.40068	1.60373	5.41764
ZMO0016	grpE	GrpE protein	10.9197	10.6116	10.9177	10.2333	9.90345	10.3595	10.2765	10.0592	9.95497	10.3177	-0.00193873	-1.01622	-0.6864	-0.308033	0.378367	0.708183	-0.306094	-0.300211	-0.0417966	-0.404489	-0.0829059	0.321583	-0.0411092	0.217305	-0.560216	-0.335089	-0.858488	0.414204	-0.278304	0.00285531	2.97618	1.8982	0.765396	1.00022	2.19774	0.759146	0.657868	0.0657238	0.968966	0.138952	0.719076	0.0645719	0.435853	1.4744	0.853947	2.47111	0.999354
ZMO0020	ZMO1_ZMO0020	LUD domain-containing protein	6.03233	6.64219	7.02447	5.77472	6.01728	6.94554	7.51791	7.97698	7.69036	6.01475	0.992136	-0.0150518	-0.257614	0.609862	0.867475	0.624913	-0.382274	1.03144	-0.930785	0.744826	0.572371	-0.172455	1.50316	-0.45907	0.913206	0.875716	0.952511	-0.00252663	1.91565	7.41683	0.0741327	2.27997	5.67686	7.22238	5.78073	3.82033	7.59284	7.12926	6.14418	5.03201	1.39348	9.32812	4.16182	7.04378	7.26494	7.23297	0.0116786
ZMO0021	ykgF	iron-sulfur cluster-binding protein YkgF	6.42741	6.6078	7.1571	5.70563	6.00443	7.24977	8.02173	8.19897	7.6574	6.1893	0.729683	-0.422988	-0.721784	0.180388	0.902171	0.603376	-0.549295	0.949195	-1.06047	0.407633	0.771957	0.364324	1.83243	-0.177238	0.822356	1.41392	1.04187	0.184873	1.95177	3.06499	1.62652	3.02995	0.609521	4.13136	2.75563	2.48123	3.98026	4.40138	1.55279	3.25007	1.3464	6.69459	0.530303	3.46527	5.95958	4.3329	0.559629
ZMO0022	ZMO1_ZMO0022	Fe-S oxidoreductase	7.5468	7.71294	8.14498	6.66909	6.85202	8.44681	8.97604	9.31193	8.86986	7.65622	0.598181	-0.694786	-0.877711	0.166138	1.04385	0.860925	-0.432042	0.865116	-0.790591	0.423053	0.529232	0.106178	1.31982	-0.335885	0.900007	1.2631	1.16694	0.804202	2.20077	1.77125	2.12321	2.7729	0.386544	3.64689	2.99647	1.31863	2.72925	2.46736	1.14112	1.52015	0.202304	4.17442	0.845398	2.84973	4.3553	3.71949	2.51562
ZMO0031	ZMO1_ZMO0031	TonB-dependent receptor	4.99098	5.11484	5.10638	5.15189	5.12038	6.12362	6.14995	5.74115	6.41162	6.30486	0.115402	0.129401	0.160914	0.123863	-0.0370514	-0.00553803	0.00846075	-0.382468	0.18124	0.288005	0.0263358	-0.261669	-0.154904	0.408804	1.13264	1.03511	0.634771	1.18448	1.25973	1.0415	1.20801	1.59479	1.28407	0.277382	0.0342553	0.0533548	4.13672	1.84809	3.13361	0.167142	2.82917	1.5202	4.3917	8.83024	8.83544	6.21391	9.03795
ZMO0037	nagE1	PTS IIA-like nitrogen-regulatory protein PtsN/NagE	8.36585	7.51373	7.78854	8.08118	7.06364	7.84607	8.10984	8.05989	7.95962	8.07895	-0.577306	-1.30221	-0.284663	-0.852115	-0.567453	0.450094	-0.274809	0.213824	0.232881	0.113548	0.26377	0.150222	0.0308892	0.0499458	-0.519778	0.596107	0.271352	1.01531	-0.121568	2.87314	5.96049	1.22579	4.58179	3.1084	2.41005	1.31719	0.845371	0.944745	0.377007	1.11074	0.535938	0.0841726	0.14306	2.55897	3.27126	1.15226	4.91813
ZMO0038	ZMO1_ZMO0038	ribosomal protein S30Ae/sigma 54 modulation protein	10.9769	10.1222	10.395	9.99279	9.34328	9.5209	9.58844	9.36425	9.46207	9.83272	-0.581886	-1.63357	-0.984061	-0.854662	0.129399	0.778906	-0.272776	-0.156656	0.311818	-0.058832	0.0675376	0.12637	-0.244281	0.224193	-1.45595	-0.533748	-1.03072	0.489439	-0.530719	0.893094	3.13213	1.75049	1.64546	0.157366	1.46404	0.381065	0.176416	0.401771	0.0600766	0.0695965	0.138206	0.297771	0.268561	2.76911	0.898703	1.85305	0.713246
ZMO0050	ZMO1_ZMO0050	LysR family transcriptional regulator	3.79622	2.78876	3.24431	3.13851	3.07098	3.57901	3.47055	3.65971	3.1473	3.09131	-0.551911	-0.725233	-0.65771	-1.00746	-0.349746	-0.282223	-0.455544	0.0807002	-0.487703	-0.431715	-0.108465	0.32325	0.379237	-0.189166	-0.217205	0.681785	0.415406	0.0203251	0.00878987	1.68238	2.33689	2.08345	3.65919	1.05544	0.798402	1.48251	0.154351	1.43998	1.23183	0.217054	0.846059	1.04154	0.425773	0.506814	2.41727	1.1721	0.0349497
ZMO0055	ZMO1_ZMO0055	anion permerase	4.38184	4.35078	4.18483	4.38647	5.22362	6.62154	6.91529	6.56358	6.35549	6.1855	-0.197013	0.841781	0.00462271	-0.0310639	-0.0356866	-0.872845	0.165949	-0.0579531	-0.436037	-0.266041	0.293755	0.559796	0.729793	0.351709	2.23969	2.56451	2.37875	0.961874	1.96903	0.294919	1.8635	0.00548447	0.0419839	0.0485518	2.17163	0.267734	0.0737477	0.803267	0.426748	0.483421	1.11167	1.56106	0.60824	5.07835	6.03392	5.32736	2.18695
ZMO0060	ZMO1_ZMO0060	uncharacterized protein	6.60587	7.1897	6.73202	6.8743	6.74991	7.08183	6.57982	6.69413	6.61133	5.92168	0.12615	0.14404	0.268433	0.583834	0.315401	0.439794	0.457684	-0.387704	-1.16015	-0.470504	-0.502012	-0.0315079	0.658135	-0.114307	0.475962	-0.609883	-0.0378924	-0.828225	-0.262974	0.2586	0.303291	0.662323	2.00785	0.919201	1.41253	1.48589	1.06783	3.82881	1.37054	1.4883	0.0551334	2.07789	0.230075	1.39087	2.11536	0.0670738	2.7067
ZMO0064	oprB1	carbohydrate-selective porin OprB	8.77678	9.54439	9.56002	10.1292	6.46922	7.22344	6.25249	6.00553	6.43398	6.1677	0.783239	-2.30756	1.35237	0.767611	-0.584761	3.07517	-0.0156276	-1.21791	-1.05574	-0.78946	-0.97095	-0.18149	0.0847861	0.246961	-1.55334	-3.29191	-3.55449	-0.301518	-3.69518	0.978499	3.53318	1.95632	1.07311	0.753275	4.97251	0.0132733	1.72086	1.43814	0.988622	1.29224	0.161014	0.0696296	0.230058	2.30564	5.25236	5.1927	0.291897
ZMO0066	ZMO1_ZMO0066	hypothetical protein	1.37138	1.52246	1.43481	1.62497	1.17374	1.06455	0.936971	0.925386	0.503283	1.12321	0.0634348	-0.197641	0.253589	0.151078	-0.102511	0.348719	0.0876434	-0.139163	0.0586592	-0.561266	-0.127578	0.433688	-0.186237	0.011585	-0.306828	-0.585484	-0.509426	-0.0505283	-1.12168	0.0557176	0.194825	0.261215	0.158893	0.103026	0.431196	0.086831	0.130674	0.0512992	0.704546	0.118611	0.506035	0.18189	0.00969769	0.3288	0.837817	0.621674	0.0438607
ZMO0072	ZMO1_ZMO0072	NHL repeat-containing protein	8.31891	8.47505	8.3708	8.33717	8.50016	7.34646	7.53467	6.94969	7.58702	7.85872	0.0518899	0.181244	0.0182565	0.15614	0.137884	-0.0251037	0.10425	-0.396766	0.512265	0.240563	0.188211	-0.052352	-0.324054	0.584977	-0.972454	-0.940383	-1.42111	-0.641433	-0.750148	0.270145	1.32051	0.0826809	1.22575	1.04346	0.129689	0.725359	3.3087	4.22975	1.88331	1.38577	0.273031	2.66661	4.74889	6.91453	7.17257	8.6413	5.12277
ZMO0073	ZMO1_ZMO0073	CBS domain-containing protein	8.2116	8.43954	8.30045	8.50767	8.63938	6.77264	7.3428	6.40786	7.67128	7.65384	0.0888572	0.427784	0.296076	0.227945	-0.0681306	-0.199838	0.139088	-0.364777	0.881199	0.898644	0.570157	-0.328487	-0.311042	0.934934	-1.43896	-1.09675	-1.89259	-0.985543	-0.83639	0.191409	1.36907	0.850083	0.681432	0.1567	0.575232	0.36457	1.11509	3.19963	3.26494	1.95879	0.973174	0.906445	3.39909	5.03019	4.31356	6.1886	3.58231
ZMO0074	ZMO1_ZMO0074	endoribonuclease YbeY	7.12961	7.26337	7.18326	7.13766	7.23961	5.88245	6.49753	5.88247	6.38325	6.16238	0.0536587	0.110008	0.00805385	0.133762	0.125708	0.0237537	0.0801031	2.00482e-05	0.279932	0.500804	0.615085	0.114281	0.335153	0.615065	-1.24716	-0.765834	-1.3008	-1.07723	-0.754407	0.11684	0.26669	0.0159226	0.378022	0.350151	0.0534911	0.204227	3.89347e-05	0.863802	1.8178	2.32365	0.279157	1.09173	2.32356	4.72837	3.26363	4.89771	4.15799
ZMO0082	cheR	CheR-type MCP methyltransferase	6.08636	6.07931	5.97832	6.26737	7.21177	6.29284	6.31671	6.05838	6.39827	6.92042	-0.108038	1.12541	0.181018	-0.00704634	-0.188064	-1.13246	0.100991	-0.234456	0.627582	0.105435	0.0238703	-0.0815649	-0.603711	0.258327	0.206478	0.237395	0.0800596	-0.291352	0.130895	0.481067	6.38931	0.935729	0.0253515	1.10705	6.81957	0.495727	1.30809	3.99698	0.466481	0.0829777	0.339017	3.85397	1.48022	1.11028	1.49276	0.331377	1.72116
ZMO0085	mcp	methyl-accepting chemotaxis sensory transducer	5.96658	5.76013	5.77092	5.91857	7.75498	6.87686	7.76794	8.51657	6.38737	7.65944	-0.195659	1.7884	-0.0480076	-0.206452	-0.158445	-1.99485	-0.010793	1.63972	0.782581	-0.489485	0.891078	1.38056	0.108497	-0.748637	0.910281	2.00781	2.74566	-0.0955395	0.468803	0.323552	4.50932	0.0659046	0.386651	0.279866	5.32063	0.0154143	4.17441	1.88707	1.04049	2.20446	3.54586	0.161537	1.78733	2.26021	5.34762	6.29605	0.139871
ZMO0087	ZMO1_ZMO0087	uncharacterized protein	6.37314	6.18675	6.09141	6.37778	6.53946	7.04825	7.07573	7.1773	6.94296	6.84692	-0.281727	0.166314	0.004635	-0.186388	-0.191023	-0.352702	0.0953398	0.129055	-0.201325	-0.105288	0.0274867	0.132775	0.228811	-0.101568	0.675104	0.888978	1.08589	0.307465	0.565181	1.1329	0.572135	0.0111582	0.745443	0.7696	1.69377	0.319724	0.415077	0.731958	0.322893	0.0702958	0.430094	0.86443	0.309066	3.21342	4.54922	4.98553	1.26824
ZMO0090	ZMO1_ZMO0090	short-chain dehydrogenase/reductase SDR	9.09417	8.7329	9.04745	8.36016	7.23331	8.82281	8.81275	8.73361	8.74992	8.00509	-0.046719	-1.86086	-0.734011	-0.361269	0.372742	1.49959	-0.31455	-0.0891986	-0.817724	-0.0728952	-0.0100572	0.062838	0.807666	0.0791414	-0.271363	0.0798489	-0.313843	0.771774	0.389753	0.0906624	6.01075	2.55839	1.20099	1.25038	5.47929	1.00361	0.186969	2.88194	0.148452	0.0181711	0.125655	2.8436	0.162981	0.735606	0.182794	0.888721	2.70557
ZMO0094	bioB	biotin synthase	7.24748	7.63827	7.43103	7.63635	8.67263	8.08522	8.14599	8.65335	7.81286	7.9825	0.183555	1.42515	0.388872	0.390795	0.00192251	-1.03436	0.20724	0.568128	-0.102721	-0.272355	0.060774	0.333128	0.163495	-0.507354	0.837742	0.507721	1.22231	-0.690132	0.176515	0.76703	6.69531	1.99787	2.23932	0.00572994	5.69817	1.01135	3.06906	0.36673	1.28004	0.195709	1.65255	0.660244	2.7166	4.46276	3.00082	6.02317	3.73451
ZMO0095	ZMO1_ZMO0095	hypothetical protein	6.17694	6.8408	6.63548	6.32582	6.93784	8.85706	9.24137	9.19856	9.17428	8.88007	0.458537	0.760899	0.148881	0.663862	0.514981	-0.0970366	0.205326	0.3415	0.0230086	0.317218	0.384308	0.0670907	0.3613	0.0428087	2.68012	2.40056	2.56308	1.94223	2.84846	0.966248	1.84221	0.235451	1.74242	1.26388	0.15933	0.388055	0.658961	0.0307523	0.599248	0.767887	0.0954281	0.708788	0.0588629	6.22727	6.14465	6.03351	4.87126
ZMO0099	ZMO1_ZMO0099	major facilitator superfamily transporter	5.4299	5.68847	5.65294	6.17521	6.49375	6.89857	6.79038	6.81439	7.17001	6.37822	0.223039	1.06385	0.745303	0.258567	-0.486736	-0.805283	0.0355282	-0.0841862	-0.520354	0.271433	-0.108191	-0.379625	0.412163	-0.0240051	1.46867	1.10191	1.16144	-0.115535	0.9948	0.640613	4.09839	2.871	0.873394	1.95419	3.423	0.0819241	0.193882	1.89725	0.826291	0.260412	1.27696	1.41862	0.0489653	5.38378	4.58562	4.4345	0.281729
ZMO0101	ZMO1_ZMO0101	NAD-dependent epimerase/dehydratase	5.66875	6.06415	6.34495	5.66356	5.79695	4.9053	5.00969	5.14438	4.70004	4.76877	0.676199	0.128198	-0.00518828	0.395397	0.400585	0.267199	-0.280802	0.239082	-0.136527	-0.20526	0.104391	0.309651	0.240919	-0.134691	-0.763449	-1.05445	-1.20057	-1.02817	-0.963521	2.56327	0.317393	0.0101025	1.50035	1.52526	0.905061	0.965497	0.695812	0.342766	0.571712	0.247937	0.973869	0.702739	0.337124	2.929	4.3919	4.54269	3.95066
ZMO0109	ZMO1_ZMO0109	hypothetical protein	7.3871	6.8891	6.8525	7.48021	7.94557	7.33156	6.9355	6.83408	7.54123	7.67752	-0.5346	0.55847	0.0931131	-0.498002	-0.591115	-1.05647	0.0365987	-0.497483	0.345959	0.209664	-0.396056	-0.605721	-0.742015	0.101427	-0.0555377	0.0464077	-0.0184205	-0.268049	0.0610135	3.38284	3.53391	0.393535	3.45241	4.07076	6.4613	0.145215	3.14192	2.09146	1.11571	2.44882	3.82396	4.59561	0.437879	0.211114	0.190481	0.0620705	1.52851
ZMO0112	ZMO1_ZMO0112	uncharacterized protein	4.87183	5.43544	5.03213	5.5238	5.61397	5.70149	5.88879	6.47461	5.69731	6.47018	0.160307	0.742142	0.651975	0.563614	-0.0883602	-0.178528	0.403307	0.773126	0.768695	-0.00417166	0.1873	0.191472	-0.581395	-0.585826	0.82966	0.453345	1.44248	0.856213	0.173514	0.277307	1.93062	1.64604	1.53732	0.153948	0.353097	0.999822	2.02824	2.01429	0.00578141	0.334876	0.344036	1.42465	1.43847	2.20553	1.16366	3.96317	2.28829
ZMO0122	ZMO1_ZMO0122	uncharacterized protein	11.1617	10.2166	9.96575	10.3096	9.3891	8.72439	8.98261	8.55381	9.38942	9.63603	-1.19594	-1.77259	-0.852082	-0.945064	-0.0929818	0.827525	0.250881	-0.170576	0.911639	0.665028	0.258223	-0.406805	-0.653416	0.428799	-2.4373	-1.23401	-1.41193	0.246927	-0.920191	2.17165	3.34893	1.43087	1.82541	0.106736	1.54751	0.336768	0.190906	1.55854	1.03978	0.312121	0.550218	1.01625	0.588582	4.51942	2.50231	2.62782	0.295653
ZMO0128	ZMO1_ZMO0128	TonB-dependent receptor	5.49456	5.22814	5.33848	5.39007	5.96355	4.84645	4.63668	4.67436	4.71379	4.55551	-0.156082	0.468994	-0.104487	-0.266421	-0.161934	-0.735416	-0.110339	-0.172095	-0.290944	-0.132661	-0.209773	-0.0771117	0.0811717	-0.0376779	-0.648106	-0.591457	-0.664119	-1.40804	-0.67628	0.357059	1.46085	0.22041	0.790998	0.418478	2.78407	0.261888	0.402956	0.787811	0.292853	0.516982	0.155223	0.164561	0.0705817	2.17365	2.17287	2.23689	4.77624
ZMO0130	phoC	acid phosphatase	5.84674	5.70842	5.60387	6.21235	7.04133	4.40852	4.47484	4.46999	5.10734	4.57259	-0.242875	1.19458	0.36561	-0.138327	-0.503937	-1.33291	0.104548	0.0614701	0.164063	0.698815	0.0663219	-0.632494	-0.0977411	0.00485178	-1.43822	-1.23357	-1.13388	-2.46874	-1.10501	0.605007	4.0469	1.02851	0.334516	1.73997	4.82761	0.238856	0.117229	0.368842	2.30945	0.127569	2.05337	0.198358	0.00832781	4.76688	4.51966	3.85398	7.07796
ZMO0131	ZMO1_ZMO0131	metallophosphoesterase	5.76249	5.54191	5.63781	6.01276	6.61101	5.06296	4.83757	4.98626	5.00452	4.49033	-0.124679	0.848527	0.250275	-0.22058	-0.470854	-1.06911	-0.0959002	-0.0766985	-0.57263	-0.0584342	-0.225385	-0.16695	0.347245	-0.148686	-0.699529	-0.704334	-0.651548	-2.12069	-1.00824	0.323874	3.42328	0.782151	0.747258	1.96785	4.62007	0.263385	0.182108	2.22853	0.133698	0.68281	0.465228	1.19696	0.402362	2.79576	3.1049	2.58433	7.15241
ZMO0133	ZMO1_ZMO0133	Sel1 domain protein repeat-containing protein	3.41965	2.8477	2.36959	3.74759	4.01855	3.91113	3.69339	3.88828	3.87415	3.47273	-1.05006	0.598902	0.327945	-0.571942	-0.899887	-1.17084	0.478118	-0.0228463	-0.438395	-0.0369795	-0.21774	-0.180761	0.220655	-0.194894	0.49148	0.845682	1.51869	-0.545817	0.126556	2.27837	1.13315	0.519892	1.20119	2.11519	2.85351	0.952013	0.0263063	0.75532	0.0433392	0.312307	0.249716	0.317397	0.273194	0.876366	1.96348	3.40498	1.00452
ZMO0160	ZMO1_ZMO0160	thioesterase superfamily protein	8.08523	7.66116	7.9515	7.55212	7.05894	7.24569	7.15729	7.28027	7.06632	6.9265	-0.133725	-1.02629	-0.533104	-0.424072	0.109033	0.602219	-0.290347	0.0345807	-0.319182	-0.179361	-0.0883918	0.0909697	0.23079	-0.122972	-0.839542	-0.503862	-0.671236	-0.132433	-0.485799	0.653108	6.10011	3.50224	3.041	0.564837	4.28334	1.97767	0.128274	1.98609	0.956255	0.386455	0.400507	1.32514	0.586331	5.24755	3.62433	4.35009	0.644981
ZMO0162	tolR	Tol-Pal cell envelope complex membrane spanning protein TolR	8.14989	7.85024	8.06704	8.172	7.92416	7.11988	7.29629	7.41649	7.26979	7.07815	-0.0828528	-0.225735	0.0221038	-0.299651	-0.321755	-0.0739161	-0.216798	0.296609	-0.0417353	0.149906	0.176407	0.0265008	0.218142	-0.120202	-1.03001	-0.553951	-0.650547	-0.846009	-0.902206	0.183382	0.624173	0.0434158	1.01476	1.113	0.178594	0.666406	0.889347	0.0853329	0.372133	0.455924	0.0525289	0.597311	0.284249	3.85894	2.19442	2.37951	3.17364
ZMO0166	ZMO1_ZMO0166	peptidoglycan-associated lipoprotein	11.4352	12.167	12.1467	11.4808	11.5343	10.7827	10.8401	10.9399	10.4983	10.7694	0.711539	0.0991003	0.0455871	0.731799	0.686211	0.632698	0.0202593	0.15724	-0.0132943	-0.284439	0.0573972	0.341837	0.0706916	-0.0998424	-0.652462	-1.32686	-1.20676	-0.764857	-0.982489	5.72174	0.635306	0.242619	6.23565	5.95695	5.61016	0.106791	1.15675	0.0613821	2.40606	0.319979	2.95019	0.41371	0.641445	5.35621	8.92772	8.06948	6.03177
ZMO0172	thiC	thiamine biosynthesis protein ThiC	10.6738	9.37997	9.74089	10.4552	9.73701	9.2414	8.94735	9.15239	8.42125	8.1987	-0.932884	-0.936761	-0.218525	-1.29381	-1.07528	-0.357045	-0.360923	-0.08901	-1.0427	-0.820158	-0.294057	0.526101	0.748644	-0.205047	-1.43237	-0.432619	-0.588494	-1.53831	-2.034	3.23985	3.25371	0.541917	4.78689	4.06785	1.15155	1.16775	0.182097	3.62289	2.82692	0.794753	1.67959	2.55544	0.499763	4.82942	1.473	1.92764	5.11983
ZMO0174	ZMO1_ZMO0174	putative SnoaL-like polynucleotide cyclase	9.24878	8.88834	8.87534	8.41653	7.95297	8.03686	7.49043	6.83336	8.15342	7.79302	-0.373439	-1.29581	-0.832252	-0.360442	0.471809	0.935367	0.0129971	-1.20351	-0.243837	0.116557	-0.546429	-0.662986	-0.302591	0.657077	-1.21192	-1.39791	-2.04199	-0.159948	-0.263112	0.484674	2.34565	1.36366	0.520185	0.735409	1.77123	0.0134335	2.1515	0.286251	0.121978	0.79054	1.0167	0.372534	1.00494	2.16928	2.82899	3.79646	0.174387
ZMO0175	ZMO1_ZMO0175	uncharacterized protein	6.36764	6.74196	6.47415	6.3626	5.95498	6.82809	6.17055	6.34201	6.42969	5.67433	0.106501	-0.412663	-0.00504036	0.374315	0.379355	0.786977	0.267813	-0.48608	-1.15376	-0.398401	-0.657533	-0.259132	0.496222	-0.171453	0.460442	-0.571405	-0.132139	-0.28065	0.0670817	0.313189	1.75643	0.011706	1.74266	1.77168	3.94429	1.13877	2.14147	5.08407	1.68151	3.00854	0.969252	2.19431	0.567691	2.0074	2.85379	0.408451	1.07515
ZMO0184	ZMO1_ZMO0184	hypothetical protein	13.9477	13.3925	12.7154	13.8041	13.0959	13.2772	11.6011	11.8019	13.0807	11.5431	-1.23225	-0.851731	-0.143531	-0.555162	-0.411631	0.29657	0.67709	-1.47522	-1.73404	-0.196499	-1.67608	-1.47958	0.057961	-0.200862	-0.670515	-1.79144	-0.913483	-1.55283	-0.723483	3.94391	2.70385	0.29161	1.8235	1.25053	0.817056	2.3117	4.63401	5.29095	0.429095	5.15024	4.64572	0.102971	0.441072	2.05248	5.81299	2.91813	4.83894
ZMO0188	fhuE	outer membrane receptor for ferric iron uptake	7.82744	8.00435	7.72192	8.48989	8.13398	6.97321	6.39702	6.18064	6.28303	6.12782	-0.105521	0.306538	0.662446	0.176911	-0.485536	-0.129627	0.282432	-0.79257	-0.845393	-0.69018	-0.576187	0.113992	0.269206	0.216383	-0.854229	-1.60733	-1.54128	-2.00616	-2.20685	0.132539	0.47046	1.2719	0.267689	0.957044	0.185748	0.475991	1.59759	1.73133	1.34062	1.06199	0.144559	0.399796	0.305706	1.75373	3.89017	3.4167	4.3829
ZMO0190	ZMO1_ZMO0190	RpiR family transcriptional regulator	5.73557	5.83402	5.29667	6.67892	9.04431	6.09493	6.62905	6.1989	6.60853	8.52202	-0.438891	3.30874	0.943354	0.0984573	-0.844897	-3.21029	0.537349	0.103968	2.42709	0.5136	0.534119	0.0205183	-1.89297	0.43015	0.359366	0.795028	0.902226	-0.522286	-0.070387	0.533105	5.35046	1.43283	0.101757	1.39847	5.60666	0.778219	0.0977469	4.11575	0.652212	0.686071	0.0178415	3.23123	0.519625	0.414262	1.29374	1.35366	0.666487
ZMO0203	pbrR	MerR family transcriptional regulator	7.04738	6.68789	7.12864	5.99448	5.67091	5.71717	5.37021	5.03361	5.72005	5.45022	0.0812559	-1.37647	-1.0529	-0.359494	0.693406	1.01698	-0.44075	-0.683553	-0.266947	0.00287814	-0.346957	-0.349836	-0.0800102	0.336596	-1.33021	-1.31767	-2.09502	-0.220688	-0.274433	0.0612621	1.81876	1.29808	0.367881	0.84997	1.3953	0.474512	0.741079	0.230141	0.00203919	0.314994	0.318176	0.0602649	0.303611	1.74377	1.92729	2.95297	0.184344
ZMO0204	czcD	cation efflux protein	5.90136	7.10581	7.16122	6.09832	6.23595	5.91085	5.97365	5.89029	5.54971	5.68508	1.25987	0.334594	0.196965	1.20446	1.00749	0.869862	-0.0554105	-0.0205525	-0.225767	-0.361134	0.0628014	0.423935	0.288568	0.0833538	0.00949051	-1.13216	-1.27093	-0.550871	-0.548608	4.68853	1.06128	0.53455	4.87379	4.17353	3.63375	0.131066	0.0408881	0.636757	1.17162	0.136165	1.43919	0.875415	0.187965	0.0184397	4.62612	4.72339	1.99175
ZMO0208	ZMO1_ZMO0208	GCN5-related N-acetyltransferase	10.3966	9.77811	10.0791	9.68879	9.37524	9.54616	10.1624	10.1592	9.95641	10.728	-0.317589	-1.02141	-0.707859	-0.618536	0.0893231	0.402874	-0.300947	0.613017	1.18187	0.410244	0.616219	0.205975	-0.565653	0.00320279	-0.850481	0.384274	0.0801243	1.3528	0.267622	0.556047	2.43371	1.56409	1.48011	0.135647	0.850717	0.583271	1.30268	2.86289	0.773636	1.31142	0.323634	1.1745	0.00391667	1.96186	0.799981	0.108615	3.30005
ZMO0215	ZMO1_ZMO0215	5-formyltetrahydrofolate cyclo-ligase	10.0134	9.61833	9.64334	9.75313	8.71145	8.9209	8.91495	7.49557	9.87688	9.75424	-0.370108	-1.302	-0.260316	-0.395115	-0.134799	0.906881	-0.0250071	-1.42533	0.833347	0.955986	-0.00594472	-0.961931	-0.839292	1.41939	-1.09255	-0.703378	-2.14777	1.04279	0.123754	0.541307	2.62984	0.34832	0.661817	0.17763	1.9179	0.0289294	2.90406	1.54284	1.83007	0.00612359	1.84402	1.55671	2.89101	2.14951	1.39689	4.34536	2.03345
ZMO0220	fdxA	ferredoxin	8.37829	8.31623	8.25556	8.39634	8.63117	10.054	9.76004	9.98929	10.046	9.25259	-0.12273	0.252872	0.0180419	-0.0620663	-0.0801082	-0.314939	0.0606641	-0.0647321	-0.801427	-0.00806146	-0.293982	-0.285921	0.507445	-0.22925	1.67573	1.44381	1.73372	0.621426	1.64962	0.396458	1.00191	0.0456558	0.195063	0.263396	1.49442	0.189967	0.184292	3.85956	0.0198577	1.21792	1.17498	2.38683	0.881849	6.90387	6.6471	7.05596	2.98766
ZMO0246	hslV	ATP-dependent protease subunit HslV	11.2369	10.7026	11.2258	10.3816	10.0509	10.3196	10.2212	10.083	10.4213	10.7863	-0.0111933	-1.18606	-0.855343	-0.534317	0.321027	0.651739	-0.523123	-0.236655	0.466663	0.10168	-0.0983924	-0.200073	-0.565055	0.138262	-0.91733	-0.481406	-1.14279	0.735388	0.0396937	0.0117309	2.39598	1.6163	0.993602	0.514348	1.28495	0.966606	0.314221	0.740004	0.11803	0.113809	0.256717	0.949085	0.166814	1.76316	0.867489	2.29528	1.33466
ZMO0247	hslU	heat shock protein ATPase subunit HslU	10.3817	9.74852	10.3358	9.4157	9.25983	9.66244	9.82192	9.91519	9.33936	10.0457	-0.0459744	-1.1219	-0.966042	-0.633219	0.332822	0.488685	-0.587245	0.252747	0.383239	-0.323078	0.159481	0.482559	-0.223758	-0.0932657	-0.719299	0.073401	-0.420578	0.785844	-0.0763356	0.0805803	3.62745	3.11777	2.15348	0.957409	1.56884	1.96797	0.595419	1.0216	0.818025	0.334052	1.37549	0.509627	0.176888	2.24738	0.149359	1.15256	2.48864
ZMO0252	ZMO1_ZMO0252	major intrinsic protein	5.22943	5.73588	6.16702	5.18697	4.65028	4.60202	4.61697	4.51254	4.29535	4.39225	0.937595	-0.579143	-0.0424567	0.506455	0.548911	1.0856	-0.43114	-0.0894802	-0.209777	-0.306677	0.0149471	0.321624	0.224724	0.104427	-0.627404	-1.11891	-1.65448	-0.258038	-0.891624	6.63432	4.60333	0.206529	4.43478	4.75269	7.70183	3.82741	0.512387	1.5375	2.43212	0.0648281	2.56694	1.67595	0.62435	4.92391	7.83955	9.2236	1.98539
ZMO0253	tolC	TolC family type I secretion outer membrane protein	3.53999	3.89593	4.28138	3.80859	3.20451	2.68333	2.99071	2.75028	2.57042	2.95434	0.741386	-0.335478	0.268595	0.355939	0.0873443	0.691417	-0.385447	0.0669476	0.271012	-0.112906	0.307381	0.420287	0.0363684	0.240433	-0.856661	-0.905219	-1.5311	-0.25017	-1.23816	2.08776	0.761594	0.5716	0.926141	0.163807	2.14146	1.02726	0.109752	0.578198	0.198197	0.679971	1.0211	0.0568106	0.496364	2.47068	2.90521	4.44135	0.522031
ZMO0254	cyaB	type I secretion system ATPase	4.16705	4.51524	4.92848	4.12228	3.79536	3.04805	3.38466	3.2817	3.15379	3.38919	0.76143	-0.371696	-0.0447769	0.348182	0.392959	0.719878	-0.413248	0.233645	0.341135	0.105736	0.336611	0.230875	-0.00452404	0.102967	-1.119	-1.13057	-1.64679	-0.406172	-0.96849	4.54996	2.17833	0.157756	2.24536	2.57939	4.68868	2.72787	1.2228	1.9663	0.440195	1.93479	1.20413	0.0139752	0.425793	6.15074	6.59518	7.87666	2.41494
ZMO0256	ZMO1_ZMO0256	D-lactate dehydrogenase	9.37023	8.39179	8.57968	8.40129	9.72461	8.38209	8.7873	9.39099	8.03808	9.36047	-0.790555	0.354375	-0.968939	-0.978445	-0.00950679	-1.33282	-0.18789	1.0089	0.978381	-0.34401	0.40521	0.749219	-0.573171	-0.603688	-0.988141	0.395514	0.811311	-0.364135	-0.363212	1.94446	0.696761	2.46996	2.76475	0.0137509	3.79739	0.350423	2.58533	2.49732	0.670518	0.829209	1.82126	1.30017	1.38939	2.52554	0.904704	2.00622	0.72172
ZMO0273	metK	S-adenosylmethionine synthase	9.72123	8.8859	8.81396	9.66146	9.50087	10.0383	10.0335	9.65412	10.3399	10.0413	-0.907273	-0.220359	-0.0597659	-0.835324	-0.775558	-0.614966	0.0719489	-0.384144	0.00300514	0.301591	-0.00481271	-0.306404	-0.00781785	0.379331	0.317039	1.14755	0.840167	0.540402	0.678396	5.90152	1.37871	0.263638	5.93822	5.62119	4.66698	0.368964	2.69159	0.0107694	2.03576	0.0173732	2.07466	0.0285624	2.65422	2.16043	7.34101	5.57405	3.82595
ZMO0281	ZMO1_ZMO0281	TetR family transcriptional repressor of RND efflux transport system	5.34676	-0.252304		6.05271		5.9589			5.98668	-3.50416	0	0	0.70595	-5.59906	-6.30501		0	0	-9.46306	0.0277865	0			0	0.612142	0	0	0	-0.0660216			3.27996	6.49836	6.70451				7.4096	0.149244					3.04111
ZMO0282	ZMO1_ZMO0282	MFP subunit of RND efflux system transporter	6.76332	10.8147	10.7912	6.86489	12.3862	8.01057	10.9484	10.9992	7.39921	12.0142	4.02791	5.62287	0.101575	4.05135	3.94977	-1.57152	0.0234408	2.98862	4.00365	-0.611364	2.93782	3.54919	-1.06583	-0.0507977	1.24725	0.133727	0.207966	-0.371967	0.534315	11.1743	12.755	0.332187	11.6328	11.5127	7.22961	0.0696281	9.77028	11.1458	3.08211	9.69005	10.5775	5.15148	0.147229	5.81202	0.524713	0.824464	1.73882
ZMO0283	ZMO1_ZMO0283	hydrophobe/amphiphile efflux-1 (HAE1) family RND efflux system transporter	6.95356	10.4766	10.5879	6.77742	11.1396	7.41538	10.297	10.3333	7.2991	10.7522	3.63439	4.18609	-0.17614	3.52304	3.69918	-0.663044	-0.111348	2.91791	3.33683	-0.116279	2.88162	2.9979	-0.455208	-0.0362911	0.461824	-0.179596	-0.254653	-0.387432	0.521684	13.644	14.3168	1.48852	13.9298	14.162	6.16867	0.926742	12.6003	13.2377	0.870797	12.5408	12.7287	4.24685	0.204667	4.30217	1.70989	2.33144	3.65125
ZMO0285	ZMO1_ZMO0285	NodT family RND efflux system outer membrane lipoprotein	6.4269	9.72819	9.84914	6.11325	10.1228	6.79486	9.45952	9.53399	6.39557	9.69707	3.42224	3.69593	-0.313657	3.30129	3.61494	-0.394641	-0.120955	2.73912	2.90221	-0.399296	2.66466	3.06396	-0.237543	-0.0744628	0.367961	-0.268664	-0.315157	-0.425762	0.282322	12.8383	13.204	2.60975	13.1005	13.5321	3.6523	0.895266	11.7821	12.0561	3.3753	11.6516	12.3133	1.88476	0.427347	3.10281	2.42842	2.6237	3.5982
ZMO0286	ZMO1_ZMO0286	DUF541 domain-containing protein	9.70448	8.79909	8.87031	8.96853	9.04924	8.37006	8.76994	8.60265	8.62528	9.82301	-0.834171	-0.655249	-0.735955	-0.905394	-0.169439	-0.250146	-0.0712237	0.232588	1.45295	0.255225	0.399878	0.144653	-1.05307	0.167291	-1.33443	-0.0291538	-0.267668	0.773775	-0.343246	4.21292	3.3414	3.74817	4.89355	0.719448	1.19341	0.244369	0.964742	6.51339	1.08852	1.92071	0.522178	5.13822	0.629037	6.14122	0.0889308	1.15777	3.93101
ZMO0290	ZMO1_ZMO0290	DUF445 domain-containing protein	8.65086	8.13366	8.17775	8.16346	7.53911	7.77743	7.85742	6.87614	7.84142	8.1189	-0.47311	-1.11175	-0.4874	-0.517198	-0.0297984	0.594553	-0.0440883	-0.901295	0.341464	0.0639854	0.0799889	0.0160035	-0.261475	0.981284	-0.873422	-0.276235	-1.30161	0.579793	-0.322037	0.767634	2.26073	0.7979	0.970546	0.0356106	1.16304	0.0536564	1.75639	0.504689	0.072376	0.0921251	0.0171186	0.361394	1.94883	1.68934	0.433346	2.70445	1.00014
ZMO0291	lgt	prolipoprotein diacylglyceryl transferase	6.50955	6.50326	6.34364	6.80645	6.96654	7.51984	7.45792	7.59911	7.62928	7.21177	-0.16591	0.456992	0.296901	-0.00629004	-0.303191	-0.463282	0.15962	0.0792698	-0.308066	0.109439	-0.0619156	-0.171354	0.24615	-0.141185	1.01029	0.954667	1.25547	0.245235	0.822831	0.501548	1.83974	1.06396	0.015061	1.23012	2.08816	0.536184	0.20416	1.11615	0.299395	0.153686	0.522549	0.833687	0.409404	4.29986	4.43344	5.16691	0.829656
ZMO0293	ZMO1_ZMO0293	sugar transporter	6.18551	6.19297	6.1026	6.02121	5.97567	7.8491	8.05519	7.35485	8.98233	8.80936	-0.0829131	-0.209846	-0.1643	0.00745409	0.171754	0.2173	0.0903672	-0.494249	0.960268	1.13324	0.206091	-0.927145	-0.754176	0.700341	1.66358	1.86222	1.25225	2.8337	2.96112	0.176131	0.542936	0.398843	0.0150181	0.472689	0.638234	0.216335	1.6373	3.48131	4.08036	0.530582	3.36062	2.7001	2.48506	5.62217	6.50411	4.46294	7.98205
ZMO0298	ZMO1_ZMO0298	uncharacterized protein	8.49656	8.23667	8.44996	7.78847	7.44728	8.7508	8.51243	8.53603	8.40389	8.21594	-0.0466003	-1.04928	-0.708094	-0.259889	0.448205	0.789387	-0.213289	-0.214773	-0.534855	-0.346908	-0.23837	0.108538	0.296485	-0.0235971	0.25424	0.275759	0.0860674	0.768661	0.615426	0.0609547	2.53103	1.57975	0.488538	0.987089	2.01991	0.381415	0.343798	1.10317	0.628859	0.391001	0.153794	0.514344	0.0299154	0.423706	0.52672	0.118552	1.74985
ZMO0309	ZMO1_ZMO0309	short-chain dehydrogenase/reductase SDR	9.16821	8.08379	8.31543	8.18594	7.34558	7.26008	7.73309	7.44998	7.62291	8.7455	-0.852782	-1.82263	-0.982277	-1.08442	-0.102142	0.738213	-0.231638	0.189899	1.48542	0.362831	0.473007	0.110175	-1.01242	0.283107	-1.90813	-0.350709	-0.865454	1.39992	-0.563026	1.47505	3.52463	1.76056	2.21398	0.121501	1.3787	0.314272	0.222269	2.85024	0.489925	0.688127	0.119432	1.82725	0.359338	3.6867	0.526817	1.50285	2.67083
ZMO0318	ZMO1_ZMO0318	short-chain dehydrogenase/reductase SDR	9.40609	8.73776	9.1902	8.25397	7.09296	8.70033	8.50541	8.4033	8.6653	8.48314	-0.215888	-2.31313	-1.15213	-0.668337	0.483789	1.6448	-0.452449	-0.297035	-0.217193	-0.0350305	-0.194922	-0.159891	0.0222709	0.102113	-0.705762	-0.232347	-0.786909	1.39018	0.411334	0.268225	4.52371	2.21307	1.26169	0.82949	3.59043	0.760327	0.395884	0.270167	0.0362348	0.23753	0.188426	0.0227106	0.113527	1.20345	0.327285	1.38393	2.74033
ZMO0319	ZMO1_ZMO0319	WGR domain protein	7.82306	7.01816	7.36791	6.47395	5.21268	6.34572	6.31249	5.90048	7.00655	6.81948	-0.455146	-2.61038	-1.34911	-0.804899	0.544209	1.80548	-0.349754	-0.44524	0.47376	0.660834	-0.0332279	-0.694062	-0.506988	0.412012	-1.47734	-0.705668	-1.46743	1.6068	0.532603	0.465497	3.85382	1.87237	1.09241	0.65704	2.90973	0.375392	0.452773	0.489681	0.750779	0.0252352	0.800188	0.533717	0.410851	2.08904	0.920641	2.07235	2.30601
ZMO0335	ZMO1_ZMO0335	ATPase MipZ	6.26603	6.29256	6.34533	6.4142	6.53569	7.60596	7.43036	7.88441	7.08812	6.90892	0.0793017	0.269662	0.148167	0.0265274	-0.12164	-0.243134	-0.0527743	0.278454	-0.697038	-0.517841	-0.175597	0.342244	0.521441	-0.454051	1.33993	1.1378	1.53908	0.373226	0.673918	0.251103	1.17898	0.542955	0.0808628	0.474519	1.16024	0.173612	1.22882	3.57813	2.61769	0.675373	1.59792	2.638	2.25242	6.18787	5.87522	6.79752	1.77968
ZMO0350	ZMO1_ZMO0350	putative ParB-like nuclease	5.49152	5.96937	5.73197	5.90836	6.14755	7.89204	7.65065	7.72029	7.36427	7.61063	0.240453	0.656026	0.416842	0.477854	0.0610118	-0.178172	0.237401	-0.171751	-0.281415	-0.527777	-0.241392	0.286386	0.0400232	-0.0696408	2.40052	1.68128	1.98832	1.46308	1.4559	1.13807	3.67281	2.25727	2.91496	0.227431	0.867749	1.25927	0.734866	1.39325	2.94075	1.14382	1.42467	0.126434	0.238741	9.22699	8.0028	8.35433	6.9611
ZMO0359	mrdA	peptidoglycan D,D-transpeptidase MrdA	7.85657	7.3125	7.62899	7.28369	6.75707	7.1871	7.07336	6.74437	7.03535	6.88867	-0.227586	-1.0995	-0.572884	-0.544071	0.0288132	0.555429	-0.316485	-0.442729	-0.298433	-0.151752	-0.113737	0.0380149	0.184696	0.328992	-0.669472	-0.239138	-0.884615	0.131595	-0.24834	0.503355	3.46314	1.65167	1.73489	0.0524399	1.77971	0.866034	1.18982	0.712775	0.304381	0.215881	0.0638646	0.387308	0.80895	1.99946	0.602418	2.75683	0.256469
ZMO0362	uvrB	excinuclease ABC B subunit	9.09687	8.55718	8.96116	8.2039	7.39322	7.97011	8.27606	7.6826	7.64369	8.27998	-0.135705	-1.70364	-0.89296	-0.539684	0.353276	1.16396	-0.403979	-0.287516	0.309868	-0.326421	0.305952	0.632373	-0.00391643	0.593468	-1.12675	-0.281117	-1.27856	0.886756	-0.560214	0.161883	3.50531	1.6893	0.996673	0.575552	2.57872	0.684037	0.395471	0.434213	0.463567	0.42735	1.08779	0.00403831	1.00166	2.23776	0.430845	2.58669	1.67472
ZMO0374	sacB	levansucrase	9.2247	9.62427	9.57368	9.39627	5.14793	8.04122	7.42158	7.58319	9.49024	4.70786	0.348986	-4.07676	0.17157	0.399572	0.228002	4.47634	0.0505866	-0.458027	-3.33337	1.44902	-0.619646	-2.06866	2.71372	-0.161618	-1.18347	-2.20269	-1.99049	-0.440076	0.0939737	0.461914	6.75297	0.195665	0.616446	0.305424	7.58237	0.0563102	0.653563	5.8734	2.75091	0.967699	3.95262	5.01147	0.182601	2.18437	4.54057	3.81131	0.620738
ZMO0375	sacC	levansucrase/invertase	7.00798	7.12862	7.2649	6.94531	3.48323	4.81442	4.06965	4.09116	5.61174	3.40845	0.25692	-3.52475	-0.0626704	0.120635	0.183305	3.64539	-0.136285	-0.723257	-1.40597	0.797315	-0.744773	-1.54209	0.661197	-0.0215157	-2.19356	-3.05897	-3.17374	-0.0747812	-1.33358	0.35532	6.53239	0.0710721	0.161772	0.263532	7.08738	0.186068	1.33756	2.95319	1.51414	1.38862	3.25372	1.19179	0.0232569	4.54181	6.31042	6.07406	0.0859805
ZMO0376	lon1	endopeptidase La	10.3911	9.98543	10.3355	9.59388	9.37763	9.72932	9.99295	9.89037	9.49488	9.94265	-0.0555523	-1.01344	-0.797189	-0.405634	0.391555	0.607806	-0.350082	0.161047	0.213327	-0.23445	0.26363	0.49808	0.0503032	0.102583	-0.661742	0.00752195	-0.445143	0.565025	-0.0990027	0.0753601	2.49698	1.88179	0.892933	0.852801	1.50442	0.737307	0.249631	0.350631	0.394025	0.456294	1.03592	0.0677539	0.148043	1.49279	0.0104641	0.895008	1.21973
ZMO0378	ZMO1_ZMO0378	helix-turn-helix domain-containing protein	5.24048	5.38442	5.22036	5.43866	3.97343	4.15677	3.98189	3.94361	4.86942	4.00038	-0.0201185	-1.26705	0.198183	0.143941	-0.0542414	1.41099	0.16406	-0.213157	-0.156386	0.712649	-0.174877	-0.887526	-0.018491	0.0382803	-1.08371	-1.40253	-1.27675	0.0269562	-0.569245	0.026667	3.26671	0.330419	0.250837	0.0832642	3.96932	0.293407	0.361316	0.248394	1.69082	0.283904	2.2055	0.0244518	0.0520788	2.76743	3.94704	3.29232	0.0360846
ZMO0379	ZMO1_ZMO0379	PBSX family phage terminase large subunit	5.22354	5.32273	5.28902	5.265	2.87294	3.72996	3.3663	3.31671	4.65328	2.7717	0.0654739	-2.3506	0.0414563	0.099186	0.0577297	2.44979	0.0337121	-0.41325	-0.958259	0.923316	-0.363661	-1.28698	0.594598	0.049589	-1.49358	-1.95643	-1.97231	-0.101243	-0.611724	0.0669039	4.42012	0.0413085	0.116005	0.0644713	4.94717	0.0366217	0.569198	1.68148	1.60528	0.483733	2.39524	0.91158	0.0498383	2.82912	4.06716	3.76127	0.107296
ZMO0380	ZMO1_ZMO0380	hypothetical protein	5.34717	5.36962	5.43901	5.29736	3.19984	4.01567	3.45648	3.47236	4.5896	2.92767	0.0918417	-2.14733	-0.0498131	0.0224519	0.072265	2.16979	-0.0693898	-0.543308	-1.088	0.573933	-0.559187	-1.13312	0.528815	-0.0158799	-1.3315	-1.91314	-1.96665	-0.272168	-0.707753	0.129953	5.14007	0.0666704	0.0317927	0.110183	5.56376	0.105363	1.15159	2.68773	1.2361	1.19529	2.81038	1.11196	0.0202772	3.33116	5.04028	4.78271	0.471837
ZMO0381	ZMO1_ZMO0381	hypothetical protein	5.97341	6.06941	6.07366	5.9242	2.95228	4.19343	3.57095	3.43997	5.05103	2.32309	0.100257	-3.02112	-0.0492107	0.0960037	0.145214	3.11713	-0.00425297	-0.753462	-1.87035	0.857597	-0.62248	-1.48008	1.24787	0.130981	-1.77997	-2.49846	-2.63369	-0.629198	-0.873166	0.116692	5.7996	0.054115	0.123058	0.196918	6.32934	0.00486373	1.38347	3.88021	1.6294	1.08171	3.071	2.54957	0.157522	3.70064	5.38182	5.22188	1.09688
ZMO0383	ZMO1_ZMO0383	hypothetical protein	6.42155	6.56307	6.61994	6.32816	2.63318	4.71535	3.80787	4.23669	5.68595	3.17825	0.198397	-3.78837	-0.0933847	0.141526	0.234911	3.9299	-0.0568707	-0.478651	-1.53709	0.970601	-0.907477	-1.87808	0.629616	-0.428825	-1.7062	-2.7552	-2.38325	0.545074	-0.642216	0.20902	6.04311	0.0896007	0.157329	0.284514	6.60204	0.0580385	0.617134	2.66262	1.53818	1.41255	3.29713	0.880444	0.536081	2.98286	5.08422	4.15104	0.72996
ZMO0384	ZMO1_ZMO0384	hypothetical protein	4.15577	3.56455	4.15926	3.66965		2.12626	0.866684	1.353	2.75446	-0.140846	0.00348259	0	-0.486119	-0.591226	-0.105107		-0.594709	-0.773258	-2.2671	0.628205	-1.25957	-1.88778	1.00753	-0.486316	-2.02952	-2.69786	-2.80626	0	-0.915191	0.00173266		0.308519	0.439156	0.0609561		0.442392	0.549074	2.11867	0.42276	1.02701	1.70615	0.770517	0.308669	1.86109	2.835	2.68447
ZMO0385	ZMO1_ZMO0385	hypothetical protein	6.98093	7.28292	7.22635	6.56866	4.95618	5.44285	4.42944	4.73068	5.8987	4.04438	0.245418	-2.02475	-0.412271	0.301985	0.714256	2.32674	0.0565671	-0.71217	-1.39846	0.455847	-1.0134	-1.46925	0.385059	-0.301235	-1.53808	-2.85347	-2.49567	-0.911796	-0.669966	0.266241	3.52813	0.50479	0.382969	1.15577	4.37792	0.0572284	1.02297	2.37124	0.573789	1.60783	2.50882	0.463022	0.341221	2.64119	5.19593	4.29664	1.40687
ZMO0387	ZMO1_ZMO0387	uncharacterized protein	6.70733	6.88541	7.00835	6.74302	3.87369	5.17978	4.43145	4.65025	6.063	3.70949	0.301019	-2.83363	0.0356954	0.178083	0.142388	3.01172	-0.122936	-0.529534	-1.47029	0.883223	-0.748334	-1.63156	0.721959	-0.2188	-1.52755	-2.45396	-2.3581	-0.164207	-0.680019	0.399342	5.32014	0.0367075	0.235986	0.181781	5.96499	0.153681	0.821817	2.89269	1.58896	1.28719	3.22831	1.22912	0.270505	3.01332	5.10219	4.57455	0.192906
ZMO0388	ZMO1_ZMO0388	hypothetical protein	5.14531	5.60345	5.78775	5.36253	2.43525	3.47258	2.87136	3.55759	4.38158	2.50088	0.642441	-2.71006	0.217214	0.458134	0.240921	3.1682	-0.184307	0.0850128	-0.971693	0.908998	-0.601218	-1.51022	0.370475	-0.686231	-1.67274	-2.73209	-2.23016	0.0656327	-0.980952	0.837696	4.42004	0.217045	0.608424	0.273406	5.42121	0.199292	0.0759914	1.43058	1.31377	0.76849	2.44409	0.41406	0.912776	2.74072	4.81274	3.69133	0.057654
ZMO0389	ZMO1_ZMO0389	hypothetical protein	5.36611	5.54152	5.70763	5.42955	3.03521	3.85368	3.44178	3.71381	4.66674	2.74013	0.34152	-2.3309	0.0634429	0.175404	0.111961	2.5063	-0.166116	-0.139875	-1.11356	0.813054	-0.411906	-1.22496	0.701649	-0.272031	-1.51243	-2.09974	-1.99382	-0.295083	-0.762817	0.453498	4.43272	0.065501	0.225181	0.134514	5.08787	0.211266	0.156025	2.04901	1.38704	0.575352	2.29303	1.1476	0.341854	2.90412	4.38114	3.84299	0.377883
ZMO0390	ZMO1_ZMO0390	hypothetical protein	5.48867	5.71764	5.81186	5.59187	3.22633	3.74019	3.30937	3.20018	4.65018	2.70588	0.32319	-2.26234	0.103194	0.228969	0.125775	2.49131	-0.094221	-0.540014	-1.03431	0.909992	-0.430822	-1.34081	0.603486	0.109191	-1.74848	-2.40827	-2.61169	-0.520449	-0.941684	0.450539	4.51129	0.117307	0.329045	0.16234	5.26932	0.117332	0.871343	1.99114	1.70236	0.649989	2.68907	1.00694	0.124911	3.55175	5.12922	5.08782	0.830484
ZMO0391	ZMO1_ZMO0391	hypothetical protein	4.22525	4.37183	4.70843	4.47096	1.69302	2.33664	1.41261	1.57652	2.83075	0.862085	0.48318	-2.53223	0.245709	0.146583	-0.0991254	2.67881	-0.336597	-0.760127	-1.47456	0.49411	-0.92403	-1.41814	0.550528	-0.163903	-1.8886	-2.95922	-3.13191	-0.830932	-1.6402	0.490007	3.67475	0.21492	0.132094	0.0858624	4.21941	0.3497	0.878506	2.03717	0.504099	1.13235	1.94365	0.578636	0.135168	2.70983	4.60613	4.47074	0.986492
ZMO0392	ZMO1_ZMO0392	hypothetical protein	5.23276	5.49663	5.50022	5.20905	3.01927	3.4128	2.93888	3.20451	4.28871	2.64745	0.267455	-2.21349	-0.0237127	0.263862	0.287575	2.47735	-0.00359279	-0.208294	-0.765354	0.875911	-0.473924	-1.34983	0.291431	-0.26563	-1.81996	-2.55775	-2.29571	-0.371825	-0.920336	0.269306	3.57266	0.0195169	0.295669	0.328253	4.32499	0.003181	0.200513	1.01714	1.21148	0.546898	2.07986	0.29862	0.267108	2.92036	4.44878	3.70219	0.402709
ZMO0393	ZMO1_ZMO0393	hypothetical protein	5.03337	5.38873	5.44383	5.08917	3.25825	3.54278	3.27655	3.51501	4.24877	3.33576	0.41046	-1.77512	0.055799	0.355359	0.29956	2.13048	-0.0551006	-0.0277741	-0.207015	0.705993	-0.266234	-0.972226	-0.0592182	-0.238459	-1.49059	-2.11218	-1.92883	0.077517	-0.840398	0.685981	3.93077	0.0663247	0.640608	0.514745	4.99641	0.0721408	0.0318988	0.290786	1.3851	0.395734	2.05975	0.0706795	0.345385	3.31262	4.96128	4.24275	0.0945584
ZMO0394	ZMO1_ZMO0394	hypothetical protein	5.3353	5.36613	5.45902	5.13589	3.98602	4.28853	4.03046	4.383	4.44717	3.88159	0.123725	-1.34928	-0.199407	0.0308298	0.230237	1.38011	-0.092895	0.0944675	-0.40694	0.158636	-0.258068	-0.416704	0.148872	-0.352535	-1.04676	-1.33566	-1.07602	-0.104428	-0.688721	0.288912	4.84006	0.522159	0.0668406	0.706128	5.30614	0.228882	0.20976	1.31338	0.391632	0.727447	1.35387	0.362028	1.0913	3.8617	5.17051	3.96321	0.235976
ZMO0395	ZMO1_ZMO0395	hypothetical protein	5.99703	6.08407	6.37318	5.90689	2.6267	4.25037	3.0336	3.6121	4.73624	2.03336	0.376157	-3.37033	-0.0901378	0.0870453	0.177183	3.45738	-0.289112	-0.63827	-2.21701	0.485876	-1.21677	-1.70264	1.00024	-0.578499	-1.74666	-3.05047	-2.76109	-0.593339	-1.17065	0.641124	6.71628	0.115984	0.123462	0.280622	7.23762	0.514356	1.27292	4.92953	0.893629	2.77313	3.90578	2.22012	1.12116	4.00022	6.67838	5.84625	1.15854
ZMO0397	ZMO1_ZMO0397	hypothetical protein	6.45795	6.51891	7.01359	6.3944	2.25443	4.33454	3.4334	3.75995	5.46261	2.07565	0.555636	-4.20352	-0.063554	0.0609623	0.124516	4.26448	-0.494673	-0.574584	-2.25888	1.12807	-0.901137	-2.02921	1.35775	-0.326553	-2.12341	-3.08551	-3.25363	-0.17878	-0.931786	0.723173	6.38092	0.0576433	0.060753	0.132171	6.84736	0.700076	0.755327	3.8534	1.79505	1.3536	3.47145	2.24264	0.368366	3.6306	5.44454	5.28541	0.179675
ZMO0398	ZMO1_ZMO0398	hypothetical protein	6.29879	6.33718	6.68154	6.20726	2.79928	4.26882	3.98999	3.93414	5.38762	2.86383	0.38275	-3.49951	-0.0915279	0.0383944	0.129922	3.5379	-0.344356	-0.334676	-1.40499	1.1188	-0.278823	-1.39762	1.12616	0.0558536	-2.02997	-2.34719	-2.7474	0.0645515	-0.819642	0.536481	6.19466	0.0992974	0.0432866	0.162556	6.64259	0.526631	0.452608	2.73537	2.10695	0.360558	2.71959	2.12342	0.0583496	3.9779	4.89669	5.16753	0.0680681
ZMO0399	ZMO1_ZMO0399	peptidase S74 domain-containing protein	6.7185	6.64226	6.96383	6.52596	3.91636	4.92551	4.67182	4.68294	5.69096	4.2646	0.24533	-2.80214	-0.19254	-0.0762408	0.116299	2.7259	-0.32157	-0.242562	-0.660909	0.765454	-0.253688	-1.01914	0.407221	-0.0111261	-1.793	-1.97044	-2.28089	0.348235	-0.835002	0.35089	5.69395	0.261635	0.100866	0.161653	5.96613	0.55238	0.346034	1.24766	1.50495	0.36567	2.13866	0.6655	0.0123191	3.91046	4.62015	4.84045	0.544328
ZMO0400	ZMO1_ZMO0400	hypothetical protein	6.05972	6.15014	6.28536	6.03849	4.39448	4.94177	5.09748	4.98488	5.51149	4.96281	0.225647	-1.66524	-0.0212261	0.0904287	0.111655	1.75566	-0.135218	0.0431129	0.0210436	0.569722	0.155717	-0.414005	0.134674	0.112604	-1.11795	-1.05266	-1.30048	0.56833	-0.527001	0.558534	5.41393	0.0380389	0.204122	0.261742	6.02707	0.329844	0.0805141	0.0376987	1.83402	0.350681	1.22589	0.293824	0.237251	3.84331	3.95723	4.41376	1.82853
ZMO0405	clpA	ATP-dependent Clp protease ATP-binding subunit clpA	9.57173	9.09762	9.32269	9.22827	9.19153	8.98543	9.44361	9.52333	8.57201	10.2512	-0.249043	-0.380205	-0.343461	-0.474111	-0.13065	-0.0939062	-0.225069	0.537899	1.26578	-0.413424	0.458184	0.871608	-0.807599	-0.0797152	-0.586301	0.345994	0.20064	1.05969	-0.656264	1.09309	1.86837	1.64801	2.68867	0.533669	0.352855	1.07892	2.79434	6.03266	2.06725	2.33291	4.48966	4.19532	0.259101	3.06499	1.86124	0.825223	5.27887
ZMO0412	ZMO1_ZMO0412	multiple antibiotic resistance (MarC)-related protein	6.78093	6.53013	6.38341	7.27422	7.33509	7.89578	7.85556	8.23321	7.41997	7.32084	-0.397524	0.554162	0.493288	-0.250801	-0.744089	-0.804963	0.146723	0.337431	-0.574942	-0.475815	-0.040223	0.435592	0.534719	-0.377654	1.11485	1.32543	1.84981	-0.0142504	0.145751	0.813378	1.25196	1.07706	0.505447	2.02802	2.22627	0.261084	0.657671	1.3126	1.02777	0.0557185	0.91619	1.19562	0.760939	2.89915	3.79294	4.71752	0.019007
ZMO0432	rocF	ureohydrolase-like protein	6.17693	6.06509	5.92435	5.80517	7.8593	7.34093	7.43788	7.58616	7.32336	9.53393	-0.252574	1.68238	-0.371754	-0.111833	0.259921	-1.79421	0.140741	0.245235	2.193	-0.0175711	0.0969565	0.114528	-2.09605	-0.148278	1.164	1.37279	1.66181	1.67463	1.51819	1.62378	8.64139	2.57467	0.638587	1.88286	9.3637	0.860402	1.56482	9.87583	0.0661951	0.473728	0.58561	9.66414	0.817837	6.96386	8.12463	8.58455	8.62005
ZMO0433	gmk	guanylate kinase	7.41584	7.78336	7.36945	7.96488	8.2584	8.51331	8.52105	8.27221	8.86872	8.47796	-0.0463877	0.842565	0.549048	0.367522	-0.181526	-0.475043	0.41391	-0.241096	-0.035348	0.355409	0.00774679	-0.347662	0.0430948	0.248842	1.09747	0.737695	0.902763	0.219558	0.903831	0.0942989	3.11497	1.91502	1.29805	0.52135	1.79352	1.5103	0.667487	0.0702988	1.1051	0.0145571	1.07395	0.087038	0.695351	4.04252	2.98056	3.34472	0.591706
ZMO0435	ZMO1_ZMO0435	uncharacterized protein	11.6449	11.7133	11.6967	11.3016	10.6685	11.3451	11.5031	11.4337	11.5317	11.3534	0.0517816	-0.976379	-0.343361	0.068344	0.411705	1.04472	0.0165625	0.0886521	0.00831897	0.186616	0.158065	-0.0285515	0.149746	0.0694128	-0.299858	-0.210137	-0.262988	0.68484	0.230119	0.118324	3.96571	1.1971	0.179437	1.69264	4.5737	0.0385069	0.218355	0.0172633	0.543584	0.440534	0.0620306	0.411716	0.164536	1.00426	0.712103	0.846603	2.76569
ZMO0437	ZMO1_ZMO0437	hypothetical protein	5.65545	6.72205	6.19717	6.35903	7.06794	6.75143	6.9454	6.82718	7.4942	6.84334	0.541723	1.41249	0.703585	1.0666	0.363014	-0.34589	0.524876	0.0757529	0.0919044	0.742765	0.193969	-0.548796	0.102065	0.118216	1.09598	0.223354	0.630014	-0.2246	1.13516	1.56843	4.44112	2.1589	3.72934	1.05514	0.990903	1.68968	0.137757	0.171533	2.30043	0.419235	1.59418	0.193565	0.229821	3.50282	0.562377	1.8909	0.504266
ZMO0443	nrdF	ribonucleotide-diphosphate reductase subunit beta	8.79487	8.95044	9.12054	8.99041	10.1345	9.64329	9.60551	10.1786	8.96698	9.8249	0.325672	1.33962	0.195538	0.155575	-0.0399632	-1.18405	-0.170097	0.535351	0.18161	-0.676306	-0.0377708	0.638536	-0.21938	-0.573122	0.848419	0.655073	1.0581	-0.309592	-0.0234259	1.39865	5.94589	0.722285	0.604824	0.119142	5.80735	0.678566	2.55266	0.656433	3.28251	0.101237	3.09262	0.838732	2.7537	4.09132	3.48503	4.95696	1.31096
ZMO0448	ZMO1_ZMO0448	cell wall hydrolase SleB	5.58228	7.23859	6.46439	7.0444	7.7578	7.65743	7.94143	7.17748	8.75312	8.05552	0.882108	2.17552	1.46212	1.65631	0.194186	-0.519212	0.774197	-0.479952	0.398087	1.09569	0.284	-0.811686	-0.114087	0.763952	2.07515	0.702843	0.713089	0.297718	1.70872	0.710716	2.23172	1.36817	1.79423	0.127634	0.406429	0.67545	0.329608	0.262957	0.942137	0.177051	0.638259	0.064754	0.590395	2.11075	0.596328	0.540578	0.186941
ZMO0456	ZMO1_ZMO0456	ferredoxin	5.52932	5.77467	5.39669	6.01454	6.71075	6.64514	6.74223	7.07724	6.07766	6.37561	-0.13263	1.18143	0.485222	0.245351	-0.239872	-0.936083	0.377981	0.432105	-0.269526	-0.567474	0.0970948	0.664569	0.366621	-0.33501	1.11582	0.967563	1.68055	-0.335141	0.0631226	0.173853	2.60498	0.861204	0.404365	0.393162	2.21446	0.700867	0.740714	0.405786	1.05582	0.122239	1.29491	0.599068	0.53379	2.44205	2.30167	3.75957	0.534056
ZMO0469	ZMO1_ZMO0469	hypothetical protein	8.81541	9.00766	9.03557	8.31409	7.82021	8.75944	8.3934	8.91066	8.42938	8.36142	0.220156	-0.995206	-0.501328	0.192249	0.693577	1.18746	-0.0279072	0.151222	-0.398013	-0.330052	-0.366032	-0.0359801	0.0319813	-0.517254	-0.0559773	-0.614258	-0.124912	0.541215	0.115298	0.447113	2.93319	1.29151	0.422914	2.1629	3.84559	0.0475721	0.281701	0.957866	0.750796	0.858908	0.0564853	0.0498818	1.34434	0.0907367	1.86928	0.224428	1.42431
ZMO0478	ZMO1_ZMO0478	winged helix family two component transcriptional regulator	9.78449	9.61475	9.50442	9.44188	9.00927	9.4165	9.44024	8.47088	9.24899	9.67065	-0.28007	-0.775221	-0.342606	-0.169736	0.17287	0.605485	0.110334	-0.945619	0.254151	-0.167508	0.0237413	0.19125	-0.23041	0.969361	-0.36799	-0.174513	-1.03354	0.661382	-0.192892	0.522959	1.92646	0.677333	0.314031	0.321104	1.58897	0.188478	2.43515	0.462439	0.276827	0.0323642	0.324994	0.408943	2.50483	0.743036	0.324828	2.69125	1.58328
ZMO0490	ptrB	oligopeptidase B PtrB	7.93705	7.27742	8.06194	6.9522	6.4004	7.30021	7.39233	7.4041	7.10368	7.10659	0.124886	-1.53665	-0.98485	-0.659633	0.325217	0.877018	-0.784519	0.103882	-0.193621	-0.196532	0.0921167	0.288649	0.285738	-0.0117657	-0.636839	0.11491	-0.657843	0.706191	0.151478	0.180527	3.77193	2.35419	1.62026	0.650736	2.28749	2.00479	0.146336	0.302955	0.308488	0.127856	0.497109	0.490764	0.0146724	1.38106	0.18218	1.43933	1.57429
ZMO0492	glnB	nitrogen regulatory protein PII	9.55574	9.80273	9.72515	9.95229	8.51984	10.0503	9.47181	9.50221	9.89155	8.71993	0.169403	-1.0359	0.396547	0.24699	-0.149557	1.28289	0.0775872	-0.548068	-1.33035	-0.158731	-0.57847	-0.419739	0.751884	-0.0304017	0.494539	-0.330921	-0.222932	0.200085	-0.060739	0.517114	4.40909	1.5486	0.946879	0.495622	5.65245	0.222346	2.29474	5.42122	0.476178	2.44203	1.6629	3.24699	0.0705344	2.03243	1.38201	0.736067	0.64
ZMO0494	ZMO1_ZMO0494	Bcr/CflA subfamily drug resistance transporter	6.68864	6.53156	6.49254	7.25648	7.23165	7.73457	7.59777	8.26346	7.63569	7.15444	-0.196092	0.543018	0.567842	-0.15708	-0.724921	-0.700097	0.0390124	0.528886	-0.58013	-0.0988819	-0.136803	-0.0379213	0.443327	-0.665689	1.04593	1.06621	1.77091	-0.077213	0.379211	0.440474	1.6305	1.72378	0.374295	2.5656	2.46643	0.0758158	1.57751	1.77	0.19287	0.282937	0.0667006	1.26018	2.09137	3.43987	3.83151	5.47485	0.145356
ZMO0496	ZMO1_ZMO0496	outer membrane protein assembly factor	6.593	6.28197	6.22307	6.46911	6.5282	5.51795	5.77491	5.55779	5.8889	6.29994	-0.369926	-0.0647956	-0.123888	-0.311024	-0.187136	-0.246228	0.0589015	0.0398451	0.781994	0.370951	0.25696	-0.113992	-0.525035	0.217114	-1.07505	-0.507064	-0.665277	-0.228258	-0.580208	1.88003	0.210812	0.463161	1.69899	0.885299	1.26382	0.209777	0.121172	4.19644	1.88639	1.18722	0.417218	2.81976	0.954026	5.47486	2.99594	3.60283	1.01821
ZMO0502	ZMO1_ZMO0502	uncharacterized protein	6.23927	6.24034	6.12007	6.92811	7.04923	6.94133	7.10009	7.16617	7.28739	6.91609	-0.119207	0.809952	0.688838	0.00107103	-0.687767	-0.808881	0.120278	0.224839	-0.0252424	0.346062	0.158754	-0.187309	0.183996	-0.0660852	0.702058	0.859741	1.0461	-0.133137	0.359282	0.289414	3.10713	2.60695	0.00225657	2.87685	3.40761	0.326789	0.639871	0.0511415	1.12013	0.411306	0.506505	0.49517	0.145495	2.66276	3.62028	4.00199	0.330971
ZMO0513	ZMO1_ZMO0513	putative type 2 phosphatidic acid phosphatase	7.84902	7.43251	7.80872	8.05109	8.50882	7.63212	7.89566	7.82788	8.1371	8.37261	-0.0403049	0.659797	0.20207	-0.416517	-0.618587	-1.07631	-0.376212	0.195761	0.740491	0.504978	0.263544	-0.241434	-0.476947	0.0677832	-0.216903	0.463158	0.0191629	-0.136209	0.0860047	0.0657099	1.8904	0.416372	1.1873	1.95259	3.59626	1.04059	0.400228	2.17096	1.3527	0.582831	0.521118	1.25713	0.115551	0.455039	1.36087	0.0301493	0.257292
ZMO0543	acnA	aconitate hydratase	7.66513	7.37844	7.38978	7.61305	7.04888	8.29159	8.10735	8.19441	8.64828	7.75041	-0.275346	-0.61625	-0.0520737	-0.286683	-0.23461	0.329567	-0.011337	-0.0971841	-0.541187	0.356687	-0.184239	-0.540926	0.356948	-0.0870551	0.626466	0.72891	0.804628	0.701529	1.03523	1.91705	4.4784	0.235074	2.24261	1.76186	2.63002	0.0482492	0.505095	3.983	2.59474	1.15484	3.98121	2.59687	0.439584	4.54287	5.53332	5.56569	4.99627
ZMO0544	citC	isocitrate dehydrogenase NADP-dependent	8.10722	8.17783	8.19814	8.108	7.82639	9.22354	8.88621	8.93703	9.15224	8.36378	0.0909183	-0.280827	0.000782196	0.0706074	0.0698252	0.351434	-0.0203109	-0.286513	-0.859758	-0.0712995	-0.337332	-0.266032	0.522426	-0.050819	1.11632	0.708382	0.73889	0.53739	1.04424	0.353865	1.49883	0.00232674	0.290605	0.286728	2.20521	0.0710646	1.53725	4.93688	0.263546	1.88249	1.39929	3.09892	0.177245	6.03339	4.5274	4.33667	3.19153
ZMO0546	sulP	sulfate transporter	5.47641	5.26464	5.46496	5.59269	5.75487	6.22715	6.27954	6.52541	6.47376	6.34999	-0.0114502	0.278465	0.116286	-0.211762	-0.328048	-0.490227	-0.200312	0.298257	0.122845	0.246615	0.0523942	-0.194221	-0.0704508	-0.245863	0.750742	1.0149	1.06045	0.595122	0.881071	0.0284051	1.13243	0.369868	0.893089	1.56917	2.53984	0.830753	1.23748	0.395892	0.967157	0.14445	0.708992	0.202799	0.96332	3.61684	5.12833	4.9352	2.84561
ZMO0557	ZMO1_ZMO0557	DUF150/RimP N-terminal domain-containing protein	8.43139	9.00647	8.98614	9.04557	9.19831	9.4465	9.27189	9.21228	9.37257	9.24635	0.554757	0.76692	0.614186	0.575081	-0.0391052	-0.191839	0.0203237	-0.234223	-0.200147	-0.0739262	-0.174608	-0.100682	0.0255385	0.0596144	1.01511	0.265424	0.226134	0.0480472	0.327002	2.34135	3.33115	2.62829	2.70337	0.102867	0.686477	0.0509497	0.790168	0.644572	0.190126	0.541016	0.273549	0.0589024	0.148647	4.35075	1.04688	0.754902	0.116752
ZMO0566	ZMO1_ZMO0566	major facilitator superfamily transporter	5.48225	5.15001	5.55995	5.34678	3.98808	5.58422	4.96969	5.35774	5.87132	4.18833	0.0776952	-1.49417	-0.135468	-0.33224	-0.196772	1.16193	-0.409936	-0.226479	-1.39589	0.2871	-0.614526	-0.901626	0.781365	-0.388047	0.101964	-0.180321	-0.20221	0.200249	0.524533	0.373681	8.24043	0.757768	2.60499	1.38321	7.50859	3.26405	1.47299	7.92858	1.97633	4.40265	5.98053	5.37253	2.79624	0.525647	1.23668	1.2745	1.25863
ZMO0571	ZMO1_ZMO0571	MetI-like ABC transporter transmembrane protein	9.79889	9.08212	9.35464	9.55876	9.04389	7.93882	7.98457	8.2955	7.77091	8.30129	-0.444245	-0.754996	-0.240127	-0.716765	-0.476637	0.0382314	-0.272519	0.356675	0.362467	-0.167914	0.045749	0.213663	-0.316718	-0.310926	-1.86007	-1.09755	-1.05915	-0.742604	-1.78785	2.34766	4.07816	1.09294	4.22651	2.8145	0.128639	1.44595	1.80641	1.84244	0.686585	0.142045	0.939009	1.5582	1.52238	7.91148	5.9675	5.42841	4.01624
ZMO0572	ZMO1_ZMO0572	ABC transporter ATPase component	8.8253	8.18157	8.38974	8.45345	8.20515	6.8002	6.80564	7.18409	6.52137	6.7496	-0.435555	-0.620144	-0.37185	-0.643724	-0.271873	-0.0235803	-0.208169	0.383885	-0.050601	-0.278828	0.00543396	0.284262	0.056035	-0.378451	-2.02509	-1.37594	-1.20565	-1.45555	-1.93207	3.04247	4.29512	2.56017	4.8003	1.97567	0.0998133	1.41777	2.65301	0.213403	1.82345	0.0194184	1.86702	0.240624	2.61118	9.47852	8.11088	7.09757	7.95102
ZMO0573	grxB2	glutaredoxin 2 GrxB family	6.09817	5.85903	6.02709	6.29667	6.09594	4.79564	4.86367	4.81009	4.87651	4.99281	-0.0710823	-0.00222578	0.198505	-0.239143	-0.437647	-0.236917	-0.16806	0.0144581	0.197177	0.0808705	0.0680363	-0.0128342	-0.129141	0.0535782	-1.30253	-0.995354	-1.21699	-1.10313	-1.42017	0.202087	0.00532	0.71812	1.03006	2.19806	1.01762	0.651458	0.0357129	0.711904	0.235087	0.192068	0.0315652	0.415105	0.146156	5.74199	4.99976	5.45459	5.04733
ZMO0578	ZMO1_ZMO0578	sodium:dicarboxylate symporter	8.1031	8.2263	8.23746	8.54867	8.22222	9.28908	9.151	9.13438	9.75689	8.87126	0.134357	0.119124	0.445568	0.123201	-0.322367	0.00407699	-0.0111563	-0.154696	-0.41782	0.467809	-0.138076	-0.605885	0.279743	0.0166201	1.18598	0.924705	0.896929	0.649039	1.20822	0.404926	0.348917	1.87476	0.40719	1.4021	0.0101125	0.0282214	0.483313	1.73231	1.9888	0.418956	2.68346	1.03832	0.0388051	5.10026	4.46799	4.00368	2.893
ZMO0604	flgL	flagellin domain protein	8.78227	8.83364	8.98362	8.38957	9.17237	8.13132	7.87743	7.97878	7.96401	8.27206	0.201343	0.390093	-0.392704	0.0513648	0.444068	-0.338728	-0.149979	-0.152546	0.140734	-0.167314	-0.253895	-0.0865815	-0.394629	-0.101349	-0.65095	-0.95621	-1.00484	-0.900308	-0.42556	0.931627	2.14634	2.16333	0.191198	2.76134	2.0221	0.71519	0.649767	0.585774	0.732281	1.25841	0.318894	2.17586	0.387002	3.72902	5.60637	5.4313	4.97727
ZMO0605	flgK	flagellar hook-associated protein FlgK	8.36293	8.57888	8.70286	8.17775	8.96329	7.91228	7.58217	7.62073	7.67366	8.03469	0.339928	0.600356	-0.185178	0.215953	0.401131	-0.384403	-0.123974	-0.291557	0.12241	-0.238618	-0.330116	-0.0914978	-0.452526	-0.0385597	-0.45065	-0.996719	-1.08213	-0.928596	-0.50409	2.23581	4.06497	1.0455	1.43319	2.98054	2.84713	0.698647	1.86049	0.611012	1.44902	2.16011	0.422305	3.07479	0.151102	3.06136	6.53122	6.49185	5.82726
ZMO0606	ZMO1_ZMO0606	flagellar rod assembly protein/muramidase FlgJ	8.40607	8.67082	8.70066	8.18953	9.0849	7.83501	7.40114	7.36291	7.52092	7.94999	0.294586	0.678833	-0.216538	0.264746	0.481283	-0.414087	-0.0298407	-0.472106	0.114982	-0.314097	-0.433872	-0.119775	-0.548854	0.0382331	-0.571059	-1.26968	-1.33775	-1.13491	-0.668619	1.12644	3.07074	0.754917	1.10384	2.32101	1.94194	0.080346	2.03772	0.338665	1.2238	1.83954	0.356082	2.43099	0.0952427	2.54297	5.81538	5.64949	4.96563
ZMO0607	flgI	flagellar P-ring protein	8.78018	9.20644	9.09762	8.73944	9.63835	8.21499	8.03822	7.8213	8.43108	8.88461	0.317444	0.858179	-0.0407332	0.426268	0.467001	-0.431911	0.108824	-0.39369	0.669619	0.21609	-0.176764	-0.392854	-0.846383	0.216926	-0.565189	-1.16822	-1.27632	-0.753749	-0.308366	2.58411	6.32866	0.201205	3.85535	4.19583	3.90358	0.759438	3.25715	5.26925	1.63434	1.26641	3.25004	6.26819	1.64224	4.58212	8.12385	8.11165	5.76772
ZMO0608	flgH	flagellar L-ring protein	8.60632	8.92752	8.86414	8.56181	9.47642	8.00847	7.97129	7.75142	8.21301	8.55711	0.257815	0.8701	-0.0445132	0.321202	0.365716	-0.548898	0.063387	-0.25705	0.54864	0.204537	-0.0371851	-0.241723	-0.585825	0.219865	-0.597848	-0.956236	-1.11271	-0.919309	-0.348798	1.84372	6.04461	0.203476	2.6538	3.05462	4.51448	0.346226	1.83702	4.16108	1.37965	0.16536	1.70289	4.41277	1.51225	4.492	6.85963	7.12968	6.28367
ZMO0609	flgG	flagellar basal-body rod protein FlgG	9.07648	9.17392	9.32548	9.0185	9.94361	8.31737	8.13189	8.01183	8.4962	8.98137	0.249003	0.867131	-0.0579745	0.0974441	0.155419	-0.769687	-0.151558	-0.30554	0.663994	0.178824	-0.185483	-0.364307	-0.849477	0.120057	-0.759104	-1.04203	-1.31365	-0.962241	-0.522305	1.31115	5.03386	0.210159	0.440236	0.800757	4.91969	0.775004	1.6982	3.98965	0.853601	0.895204	2.10357	4.95004	0.51067	4.50098	6.1963	6.81461	5.4653
ZMO0610	flgF	flagellar basal-body rod protein FlgF	10.0555	10.2879	10.3827	10.0456	10.8547	9.52766	9.21332	9.07643	9.5558	9.87967	0.327235	0.799193	-0.00991234	0.232425	0.242337	-0.566768	-0.0948107	-0.451228	0.352008	0.0281368	-0.314336	-0.342473	-0.666344	0.136891	-0.527837	-1.0746	-1.3063	-0.975022	-0.489788	2.47515	5.72516	0.0399202	1.83935	1.93535	4.68288	0.581791	3.48871	2.68638	0.122221	2.36376	2.60553	4.96742	0.831533	4.05533	7.43106	7.90427	6.58853
ZMO0611	flgE	flagellar hook protein FlgE	10.505	10.6381	10.9738	10.5255	11.5012	10.0871	9.89815	9.8901	10.2375	10.685	0.468732	0.996156	0.0204735	0.133108	0.112634	-0.863048	-0.335624	-0.197039	0.597837	0.15037	-0.188989	-0.33936	-0.786827	0.0080502	-0.417881	-0.739977	-1.08365	-0.816199	-0.287984	2.19362	4.71915	0.0525204	0.496451	0.402477	4.5123	1.63279	0.730716	2.88725	0.516235	0.692276	1.47622	3.81727	0.0199675	1.91204	3.92635	5.05964	3.95176
ZMO0619	flgA	flagella basal body P-ring formation protein FlgA	8.33345	8.5107	8.59189	8.33597	9.47304	8.90984	9.07359	9.3717	8.38974	9.64326	0.258448	1.1396	0.00252649	0.177256	0.174729	-0.962341	-0.0811917	0.461865	0.733425	-0.520099	0.163756	0.683855	-0.569669	-0.298109	0.576391	0.562891	0.779809	0.17022	0.0537659	1.04427	5.28068	0.00619197	0.719995	0.706726	4.96041	0.270899	2.16405	3.57725	2.48331	0.577994	3.33534	2.74918	1.25614	2.78475	2.9949	3.79652	0.607435
ZMO0622	ZMO1_ZMO0622	uncharacterized protein	5.63563	5.34885	5.19964	5.37485	6.53703	5.70938	5.81333	5.93249	5.44545	6.16525	-0.435987	0.901398	-0.260783	-0.286782	-0.0259987	-1.18818	0.149205	0.223109	0.455863	-0.263933	0.103946	0.367879	-0.351917	-0.119163	0.0737543	0.464482	0.73285	-0.37178	0.0706045	1.30914	3.09692	0.672209	0.85597	0.0517145	4.41455	0.37196	0.550066	1.38597	0.682724	0.215769	1.05117	0.992268	0.253536	0.145444	1.59278	2.46903	1.06567
ZMO0632	fliE	flagellar hook-basal body complex subunit FliE	8.0618	8.29274	8.57014	7.80476	9.16236	7.75005	7.13884	7.76866	7.52992	7.8074	0.508344	1.10056	-0.257037	0.230941	0.487978	-0.869616	-0.277403	0.0186165	0.0573551	-0.220124	-0.611212	-0.391089	-0.668567	-0.629829	-0.311751	-1.1539	-0.801479	-1.35495	-0.274838	3.00197	5.96004	1.33438	1.30747	3.16489	5.34766	1.64925	0.0585934	0.203219	1.09253	3.62326	2.23902	3.94818	3.73041	1.70258	6.5641	4.64397	6.87209
ZMO0634	fliF	flagellar M-ring protein FliF	8.07865	8.50818	8.51736	7.94115	9.19574	7.4966	7.12296	7.28356	7.61101	7.78165	0.438713	1.11709	-0.137503	0.42953	0.567032	-0.687558	-0.00918342	-0.213037	0.285055	0.114413	-0.373634	-0.488047	-0.658689	-0.160597	-0.582054	-1.38522	-1.2338	-1.41409	-0.330139	4.20141	8.21196	1.11867	4.47141	5.60463	6.43653	0.0512496	1.94384	2.72424	0.880848	3.61126	4.61518	5.85459	1.36627	5.33152	9.6327	8.67008	9.30341
ZMO0635	fliG	flagellar motor switch protein FliG	7.72102	8.229	8.12041	7.39656	8.6797	7.10667	6.60179	6.56494	6.91485	7.08429	0.399398	0.958681	-0.324459	0.507982	0.83244	-0.450699	0.108584	-0.541732	-0.0223891	-0.191823	-0.504882	-0.313059	-0.482493	0.03685	-0.614341	-1.6272	-1.55547	-1.59541	-0.481705	1.53122	4.05204	1.17389	2.29231	3.86676	1.98946	0.326151	2.22158	0.0501142	0.593765	2.04362	1.12078	1.93494	0.0852815	2.56698	6.61357	6.01806	6.12781
ZMO0636	fliH	negative regulator of FliI ATPase	7.07788	7.55586	7.43534	6.90099	8.01956	6.2866	6.10435	5.95453	6.36405	6.50447	0.35746	0.941678	-0.176889	0.477975	0.654863	-0.463703	0.120515	-0.332071	0.217868	0.0774484	-0.182251	-0.2597	-0.40012	0.149819	-0.791276	-1.4515	-1.48081	-1.51509	-0.536939	1.11362	3.49032	0.449704	1.80751	2.61769	1.74122	0.313177	1.01202	0.585998	0.167079	0.46694	0.735075	1.28807	0.365653	2.9147	5.52467	5.22729	5.32233
ZMO0637	fliI	flagellum-specific ATP synthase FliI	7.09791	7.59241	7.41743	7.03361	7.98806	6.54963	6.52999	6.29401	6.84487	6.94712	0.319513	0.890143	-0.0642996	0.494494	0.558793	-0.395649	0.174981	-0.255624	0.397491	0.295234	-0.019647	-0.314881	-0.417138	0.235977	-0.548282	-1.06242	-1.12342	-1.04093	-0.188749	1.63026	4.82575	0.216666	3.01506	3.42092	2.35463	0.844697	1.22754	2.12791	1.47588	0.0582487	1.60073	2.25226	1.10695	3.05389	5.94478	5.79322	5.47
ZMO0665	ZMO1_ZMO0665	YnbE family lipoprotein	10.029	9.95477	9.76704	9.40803	8.99758	9.62703	9.46939	9.24344	9.56956	9.73532	-0.261973	-1.03143	-0.620985	-0.0742416	0.546744	0.95719	0.187732	-0.383588	0.108286	-0.0574719	-0.157644	-0.100172	-0.265929	0.225945	-0.401984	-0.485386	-0.523599	0.737733	0.161529	0.627101	3.35086	1.89577	0.152064	1.81378	3.40707	0.460618	1.02877	0.211397	0.103249	0.331155	0.193078	0.639328	0.5189	1.09328	1.56429	1.53429	2.3266
ZMO0674	ZMO1_ZMO0674	uncharacterized protein	7.69752	7.50429	7.3475	7.19951	6.74532	6.214	6.52037	6.40375	6.79392	6.8473	-0.350021	-0.952199	-0.498008	-0.193235	0.304773	0.758964	0.156786	0.18975	0.633308	0.579923	0.306377	-0.273545	-0.326931	0.116627	-1.48353	-0.983913	-0.943754	0.101982	-0.405594	0.526422	1.89825	0.829593	0.282292	0.495746	1.6053	0.220211	0.247706	1.13392	1.01144	0.444817	0.386129	0.482752	0.141155	3.1408	2.20172	1.87776	0.121474
ZMO0678	tdsD	nitroreductase	6.59982	6.6778	6.42828	7.26992	8.60273	7.89269	9.08854	9.29009	7.6238	9.43371	-0.171539	2.00292	0.670102	0.0779814	-0.59212	-1.92493	0.249521	1.3974	1.54101	-0.268891	1.19584	1.46474	-0.34517	-0.201553	1.29287	2.41074	2.86181	0.830972	0.353881	0.162992	3.27777	0.871558	0.0754313	0.835396	3.45307	0.281186	2.20372	2.46783	0.275702	1.82758	2.3281	0.373743	0.19621	2.00916	4.2749	4.58766	1.15277
ZMO0686	ZMO1_ZMO0686	signal transduction protein	5.21198	4.87788	4.31426	4.82327	6.01596	5.577	4.97932	4.80316	5.00597	6.22648	-0.897723	0.803984	-0.388705	-0.334099	0.0546062	-1.13808	0.563624	-0.773848	0.649479	-0.571037	-0.597687	-0.0266502	-1.24717	0.176161	0.365024	0.101436	0.488899	0.210519	0.182692	2.97163	2.6348	1.07899	0.997777	0.110722	4.11579	1.93694	2.52421	2.05862	1.76047	1.86189	0.0464869	4.11718	0.39084	0.994366	0.223964	1.44915	0.488694
ZMO0687	budB	acetolactate synthase large subunit	9.70804	9.82555	9.74755	10.2302	10.3576	9.71559	9.55916	9.55251	9.7735	9.307	0.0395148	0.649578	0.522127	0.117514	-0.404613	-0.532065	0.0779989	-0.163074	-0.408591	0.0579127	-0.156427	-0.21434	0.252165	0.00664705	0.00755168	-0.266389	-0.195037	-1.05062	-0.456663	0.0991705	2.94282	2.30566	0.3912	1.89729	2.61363	0.23804	0.526741	1.71678	0.151776	0.499611	0.748847	0.925125	0.0153682	0.0175006	1.11849	0.662706	4.67121
ZMO0689	gfo	glucose-fructose oxidoreductase	11.705	11.9436	12.1303	11.8956	10.9551	11.9922	11.5811	11.5355	11.9319	10.4165	0.425275	-0.749825	0.190648	0.238594	0.0479457	0.988419	-0.186681	-0.45673	-1.57574	-0.0603627	-0.411115	-0.350752	1.16462	0.0456149	0.28724	-0.362468	-0.594764	-0.538673	0.0362298	1.82178	3.44378	0.650295	0.979597	0.137184	4.82423	0.712025	1.98691	6.40883	0.160565	1.74738	1.43169	5.12082	0.11721	1.10741	1.6736	2.69731	2.41262
ZMO0693	ZMO1_ZMO0693	OsmC family protein	11.5406	10.7457	10.9149	10.7581	10.3427	10.0414	10.5015	10.1817	10.4145	11.6564	-0.625724	-1.19787	-0.782489	-0.794934	-0.0124451	0.402935	-0.16921	0.140292	1.61501	0.373142	0.460099	0.0869561	-1.15491	0.319806	-1.49921	-0.244181	-0.733198	1.31367	-0.343583	1.34898	2.92584	1.78687	2.03485	0.0170314	0.858379	0.287134	0.206386	3.95101	0.690156	0.906035	0.119798	2.81255	0.565872	3.68041	0.451091	1.6484	3.2243
ZMO0694	ZMO1_ZMO0694	uncharacterized protein	10.4082	10.3478	10.5357	9.62401	9.64217	10.325	10.4755	10.3512	10.2579	10.9847	0.12753	-0.766048	-0.784205	-0.0603927	0.723813	0.705655	-0.187923	0.0262401	0.659706	-0.0670849	0.15049	0.217575	-0.509215	0.12425	-0.0832237	0.127659	-0.184514	1.34253	0.633897	0.293524	2.75672	2.82816	0.1368	2.86218	2.78416	0.532007	0.0502317	2.32904	0.138958	0.359202	0.570982	1.70611	0.284445	0.177547	0.328289	0.463087	4.75097
ZMO0697	sugE	QacE family quaternary ammonium compound efflux SMR transporter	4.88877	5.21324	4.91383	5.1667	5.53435	6.37441	5.85075	6.41885	5.68202	5.7257	0.0250594	0.64558	0.277929	0.324475	0.0465461	-0.321105	0.299416	0.0444422	-0.648711	-0.692394	-0.523664	0.16873	0.125047	-0.568106	1.48564	0.637504	1.50503	0.191352	0.51532	0.0497106	2.36833	0.820965	1.13043	0.106609	1.11524	1.01845	0.0917178	2.38155	2.5648	1.84637	0.433085	0.299425	2.0378	5.31232	2.58959	5.36637	0.507583
ZMO0698	ZMO1_ZMO0698	putative helix-turn-helix XRE-family like protein	4.47104	4.28734	3.83147	5.22546	4.83167	3.91686	4.30207	3.78612	4.33704	3.78519	-0.639575	0.360627	0.754412	-0.183706	-0.938118	-0.544333	0.455869	-0.130735	-0.13167	0.420182	0.385207	-0.0349753	0.516877	0.515942	-0.554186	0.0147267	-0.0453459	-1.04648	-0.888416	1.48989	0.710152	1.83049	0.339708	2.63094	1.36283	1.08429	0.202958	0.204649	0.866156	0.773578	0.0477265	1.13379	1.13114	1.2406	0.0214203	0.0627991	2.68454
ZMO0699	ZMO1_ZMO0699	hypothetical protein	5.48948	5.63643	5.42634	5.38372	5.87001	6.60329	6.50366	7.00555	6.11279	6.91838	-0.0631409	0.380534	-0.105757	0.146955	0.252712	-0.233579	0.210096	0.402256	0.315091	-0.490505	-0.0996286	0.390876	-0.414719	-0.501884	1.11381	0.86723	1.57921	1.04837	0.729066	0.146381	1.35177	0.266471	0.446111	0.89539	0.808193	0.704343	1.45087	1.05962	1.85818	0.248172	1.39885	1.50804	1.91085	4.43503	3.83465	5.86921	4.2019
ZMO0704	ZMO1_ZMO0704	AMP-dependent synthetase and ligase	8.99948	8.97535	8.88138	8.9621	9.11455	8.67335	8.49848	8.4303	8.72514	7.89727	-0.1181	0.115072	-0.0373763	-0.0241264	0.0132499	-0.139198	0.0939739	-0.243043	-0.776077	0.0517935	-0.174868	-0.226662	0.601209	0.0681751	-0.32613	-0.476872	-0.451073	-1.21728	-0.23696	0.725917	0.70189	0.176883	0.119598	0.062405	1.01207	0.607927	1.83173	5.78379	0.259126	1.20869	1.68049	4.72645	0.361606	2.58866	4.17868	3.63895	7.77886
ZMO0721	smpB	SsrA-binding protein	9.64975	9.15945	9.2548	9.20685	9.06817	8.55725	8.48731	8.65062	8.68316	8.77366	-0.394951	-0.581573	-0.442897	-0.490294	-0.0473966	0.0912791	-0.0953432	0.0933727	0.216412	0.125913	-0.0699379	-0.195851	-0.286349	-0.163311	-1.0925	-0.67214	-0.604172	-0.294511	-0.523686	2.25592	3.43759	2.57248	3.16931	0.180385	0.395005	0.417036	0.362896	1.06398	0.527957	0.255663	0.934438	1.52422	0.73777	5.91379	4.29933	3.57036	1.57912
ZMO0724	nusG	transcription termination/antitermination factor NusG	8.58173	9.03405	8.78049	9.20264	9.49875	9.82015	9.72242	9.99368	9.56424	9.6109	0.198762	0.917025	0.620915	0.452318	-0.168597	-0.464707	0.253556	0.173529	-0.209255	-0.25591	-0.0977325	0.158177	0.111522	-0.271261	1.23842	0.688371	1.21319	0.112142	0.361597	0.588721	3.73399	2.47707	1.89863	0.535943	1.96187	0.908167	0.495123	0.62897	0.816318	0.244759	0.440531	0.286589	0.880616	4.88611	3.065	4.80312	0.288509
ZMO0734	cysQ	3'(2'),5'-bisphosphate nucleotidase CysQ	8.4272	8.46777	8.33115	8.35885	7.38907	8.74246	8.53626	8.51525	8.52066	8.14874	-0.0960568	-1.03813	-0.0683559	0.0405667	0.108923	1.0787	0.136623	-0.227206	-0.593719	-0.221797	-0.206193	0.0156041	0.387526	0.021013	0.315254	0.0684944	0.184105	0.759667	0.161813	0.575806	7.18015	0.375061	0.22316	0.761821	7.76628	1.02302	1.74277	4.78412	1.69148	1.5439	0.0693811	3.20961	0.0957031	2.56847	0.421142	1.33688	5.80759
ZMO0740	csbD	general stress protein CsbD	11.0223	9.66469	9.72372	9.77768	9.02135	8.51327	8.71907	8.53749	8.61177	9.80028	-1.2986	-2.00097	-1.24464	-1.35764	-0.112995	0.643335	-0.0590336	0.0242108	1.287	0.0984969	0.205794	0.107297	-1.08121	0.181583	-2.50905	-0.945617	-1.18623	0.778926	-1.16591	2.23879	3.57292	2.1296	2.61467	0.124431	1.04189	0.061462	0.0221066	2.21536	0.0967028	0.222478	0.106219	1.79645	0.192257	4.4123	1.70384	2.01085	1.18619
ZMO0744	ZMO1_ZMO0744	uncharacterized protein	5.13458	5.37336	4.91755	5.8091	5.83671	6.46341	6.63622	6.74956	6.48606	6.51894	-0.217036	0.702124	0.674515	0.238778	-0.435737	-0.463346	0.455815	0.286157	0.0555348	0.022658	0.172818	0.15016	0.117283	-0.113339	1.32882	1.26286	1.83201	0.682232	0.676964	0.66	2.84226	2.72025	0.84079	1.81576	1.95689	1.91842	0.945106	0.127927	0.0485878	0.493073	0.413196	0.304881	0.292521	5.17741	5.34441	6.55194	2.7545
ZMO0747	ZMO1_ZMO0747	uncharacterized protein	7.13459	7.13964	6.99912	7.20218	7.08171	8.12348	8.17439	8.30898	7.76375	8.14033	-0.135477	-0.0528865	0.0675847	0.00504577	-0.062539	0.0579322	0.140522	0.185509	0.0168583	-0.359722	0.0509125	0.410634	0.0340542	-0.134596	0.988883	1.03475	1.30987	1.05863	0.561576	0.472343	0.153271	0.203156	0.0140957	0.206393	0.188846	0.555561	0.706379	0.0443876	1.65814	0.14681	1.95108	0.0939691	0.468471	4.82675	5.38724	6.00196	5.10394
ZMO0749	rpoH	RNA polymerase sigma 32 subunit RpoH	9.63653	9.1631	9.09683	9.15787	8.60724	8.68758	8.85148	8.64118	8.59493	9.35763	-0.539699	-1.02929	-0.478659	-0.473434	0.00522465	0.555854	0.0662645	-0.0464054	0.670049	-0.0926494	0.163903	0.256553	-0.506145	0.210309	-0.948949	-0.311612	-0.455656	0.750388	-0.56294	2.30552	4.45978	2.00043	2.20066	0.0127643	2.64468	0.189239	0.114124	2.93613	0.25193	0.508267	0.906173	2.13832	0.699907	4.14739	1.31188	1.88461	3.30551
ZMO0767	ZMO1_ZMO0767	uncharacterized protein	8.01287	7.84696	7.83003	8.23188	8.1204	6.06599	6.25325	6.32814	6.10834	6.26291	-0.182831	0.107533	0.219016	-0.165906	-0.384922	-0.273439	0.0169249	0.262152	0.19692	0.0423527	0.187262	0.144909	-0.0096586	-0.0748904	-1.94688	-1.59371	-1.5019	-1.85749	-2.12354	0.841486	0.426239	1.06435	0.834964	2.40077	1.58951	0.0574134	1.34229	0.926867	0.141162	0.868125	0.622648	0.0290623	0.273596	8.44959	7.94904	7.26582	8.23324
ZMO0768	ZMO1_ZMO0768	hypothetical protein	5.27943	5.83648	5.33134	5.38885	5.48795	4.73229	4.70109	4.67007	4.98603	4.94902	0.0519062	0.208521	0.109416	0.557047	0.447631	0.348526	0.50514	-0.0622221	0.216728	0.253742	-0.0312045	-0.284947	-0.247933	0.0310175	-0.547137	-1.13539	-0.661266	-0.53893	-0.402811	0.0935335	0.475631	0.216896	1.88211	1.43282	1.03798	1.66834	0.114141	0.499448	0.610882	0.0542017	0.709547	0.592974	0.0538587	1.645	4.06219	2.07366	1.61421
ZMO0786	ZMO1_ZMO0786	uncharacterized protein	7.7759	7.14643	7.13768	7.24984	7.24719	6.191	6.54415	6.01539	6.80681	6.90526	-0.63822	-0.528704	-0.526055	-0.629469	-0.103415	-0.100766	0.00875064	-0.175608	0.714256	0.615806	0.353153	-0.262653	-0.361103	0.528761	-1.5849	-0.602273	-1.12228	-0.341936	-0.443035	3.24586	2.65322	2.63843	3.50992	0.383122	0.371014	0.0250245	0.667909	3.63378	3.12773	1.64398	1.12678	1.69021	2.65354	6.88956	3.35776	5.39393	1.57886
ZMO0789	ZMO1_ZMO0789	TonB-dependent receptor	3.72514	4.10549	3.57074	4.41343	4.29053	3.99723	4.8408	4.44591	4.43924	5.05375	-0.154406	0.56539	0.688289	0.380345	-0.307944	-0.185045	0.534751	0.448686	1.05653	0.442018	0.843577	0.401558	-0.212952	0.39489	0.272084	0.735316	0.875176	0.763222	0.0258136	0.406209	2.11874	2.65673	1.4545	1.1089	0.573029	2.2093	1.59701	4.10563	1.56727	3.30082	1.3878	0.610456	1.35844	0.838446	3.14718	3.42609	2.97324
ZMO0796	ZMO1_ZMO0796	hypothetical protein	1.44873	1.52046	1.07488	1.57857	1.77237	2.93363	3.38368	1.43432	4.85426	4.27704	-0.37385	0.323633	0.129836	0.0717274	-0.0581085	-0.251905	0.445577	-1.49931	1.34341	1.92062	0.450043	-1.47058	-0.893363	1.94935	1.4849	1.86322	0.359442	2.50468	3.27569	0.348361	0.292246	0.102436	0.0596039	0.0477254	0.241533	0.485815	2.03648	1.78205	2.70948	0.438575	1.98968	1.06031	2.75413	2.01302	2.89531	0.331983	3.57593
ZMO0797	ZMO1_ZMO0797	short-chain dehydrogenase/reductase SDR	6.75855	7.1319	7.25708	6.55893	6.05953	7.6655	7.59943	7.70695	7.43112	6.76926	0.498533	-0.699025	-0.199619	0.373352	0.572971	1.07238	-0.125181	0.0414427	-0.896246	-0.234386	-0.0660744	0.168312	0.830172	-0.107517	0.906951	0.467525	0.449861	0.709729	0.872184	2.69749	3.82122	0.867954	2.15021	3.43934	5.90014	0.534438	0.128215	4.77403	1.06958	0.218584	0.695451	4.47084	0.393445	4.82173	2.77862	2.40265	3.87674
ZMO0798	ZMO1_ZMO0798	NodT family RND efflux system outer membrane lipoprotein	5.53971	7.97202	8.15479	7.18172	4.65743	5.2737	6.55455	6.78061	6.40604	4.38239	2.61508	-0.882276	1.64201	2.43231	0.790294	3.31458	-0.182773	1.50691	-0.89131	1.13234	1.28085	0.148512	2.17216	-0.226055	-0.266009	-1.41747	-1.37418	-0.275042	-0.775684	10.5291	5.59485	8.35894	10.6172	5.5149	12.0802	1.15178	7.96487	5.63799	6.67688	7.22721	0.781092	9.65825	1.34656	1.65427	8.10213	7.54496	1.72438
ZMO0799	ZMO1_ZMO0799	ABC-2 type transporter	4.97118	7.68736	7.99182	7.13971	4.23833	4.67238	6.31975	6.49384	6.33137	3.74761	3.02063	-0.732859	2.16852	2.71618	0.547654	3.44904	-0.304456	1.82146	-0.924774	1.65898	1.64737	-0.0116147	2.57214	-0.174087	-0.298801	-1.36761	-1.49798	-0.490716	-0.808341	9.48574	3.44964	7.95266	9.41535	2.79757	10.5353	1.38539	7.1618	4.3001	6.74453	6.71337	0.0281304	8.73828	0.597108	1.20307	6.29537	6.2949	2.22806
ZMO0800	ZMO1_ZMO0800	ABC transporter related protein	5.22565	8.05809	8.32286	7.33411	4.32963	4.85652	6.67032	7.12095	6.51262	3.8456	3.09721	-0.89602	2.10846	2.83244	0.72398	3.72846	-0.264769	2.26443	-1.01092	1.6561	1.8138	0.1577	2.82472	-0.450629	-0.369123	-1.38777	-1.20191	-0.484028	-0.821486	11.1619	5.51219	9.35561	11.1704	5.00604	12.4721	1.76331	9.68894	6.02712	8.23705	8.65641	0.806883	10.7273	2.93854	2.35295	7.845	6.78594	3.16889
ZMO0801	ZMO1_ZMO0801	secretion protein HlyD family protein	5.90237	8.90952	9.04139	7.83912	4.85072	6.1942	8.32902	8.55767	7.63308	4.85122	3.13902	-1.05166	1.93674	3.00715	1.0704	4.0588	-0.131874	2.36346	-1.34298	1.43888	2.13482	0.695939	3.47779	-0.228648	0.291829	-0.5805	-0.483726	0.000507079	-0.206038	10.5966	5.62588	8.3442	10.8239	6.09237	12.2427	0.606247	9.26669	6.68715	6.99417	8.79393	3.97551	11.0799	1.09999	1.50434	3.64761	2.74623	0.00145427
ZMO0847	oprB2	carbohydrate-selective porin OprB	8.23208	8.12452	8.20075	8.48275	8.33816	9.01127	8.67889	9.27587	8.84298	8.15271	-0.0313301	0.106085	0.250674	-0.107561	-0.358236	-0.213646	-0.0762312	0.264597	-0.858562	-0.168285	-0.332374	-0.164089	0.526188	-0.596971	0.77919	0.554377	1.07512	-0.185458	0.36023	0.0987701	0.408576	1.23463	0.466063	2.15631	1.1298	0.304433	1.32344	4.77714	0.735844	1.76402	0.712148	2.99904	3.41732	4.39435	3.47648	5.70824	0.834875
ZMO0851	pdxH	pyridoxamine 5'-phosphate oxidase	9.59174	9.99038	9.73729	9.46308	8.21612	10.0466	9.5969	9.33056	9.8799	8.83295	0.145555	-1.37562	-0.128663	0.398639	0.527302	1.77426	0.253084	-0.716089	-1.2137	-0.166752	-0.44975	-0.282998	0.763949	0.266339	0.454909	-0.39348	-0.406736	0.616832	0.41682	0.450594	5.74377	0.386254	1.84115	2.55932	7.26291	1.03339	3.22719	5.21745	0.535244	1.90855	1.06136	3.44658	0.980869	1.93515	1.81198	1.6866	2.75309
ZMO0867	hpnA	hopanoid-associated sugar epimerase HpnA	7.51644	7.69044	7.43655	7.93464	8.10876	7.56402	7.36522	7.51513	7.73592	7.05196	-0.0798934	0.592313	0.418193	0.173996	-0.244197	-0.418317	0.253889	-0.0488809	-0.512055	0.171903	-0.198798	-0.370701	0.313257	-0.149917	0.0475702	-0.325224	0.0785827	-1.0568	-0.19872	0.184991	2.24584	1.46677	0.531667	0.823254	1.64568	0.866028	0.106393	1.88728	0.46643	0.561019	1.25734	1.01106	0.392995	0.10326	1.19458	0.181496	4.11759
ZMO0885	ZMO1_ZMO0885	hypothetical protein	8.51877	7.58117	7.33392	7.89675	6.29925	7.54795	7.18436	6.31254	8.93536	7.72188	-1.18485	-2.21953	-0.622019	-0.937598	-0.315579	1.28193	0.247252	-1.2354	0.173932	1.38742	-0.363587	-1.75101	-0.537519	0.871816	-0.970826	-0.396816	-1.02138	1.42263	1.03861	3.13273	5.51575	1.47383	2.68623	0.689319	3.71637	0.504105	3.27117	0.291254	3.67311	0.735878	4.54815	1.22273	2.2283	2.52214	0.928296	2.66969	3.76313
ZMO0889	mro	aldose 1-epimerase	7.44636	6.78837	7.74086	6.38803	5.72219	7.36346	6.44309	6.79663	6.63985	5.647	0.2945	-1.72417	-1.05833	-0.657984	0.400343	1.06618	-0.952485	-0.566832	-1.71646	-0.723617	-0.920377	-0.19676	0.796086	-0.353545	-0.082896	-0.345289	-0.944228	-0.0751931	0.251814	0.564078	4.50517	2.79	1.78207	0.944571	3.10054	2.74691	1.31673	4.48764	1.79069	2.38547	0.340235	2.01116	0.713791	0.124159	0.779165	2.45637	0.111428
ZMO0895	ZMO1_ZMO0895	hypothetical protein	2.61513	2.9138	3.21553	1.66018	1.66319	3.49921	3.10217	3.42468	2.93462	1.71311	0.600401	-0.951935	-0.954952	0.298676	1.25363	1.25061	-0.301726	-0.0745309	-1.7861	-0.564591	-0.39704	0.167551	1.38906	-0.322509	0.88408	0.188363	0.209147	0.0499125	1.27444	0.528564	0.959131	0.963089	0.250188	1.53704	1.53238	0.253229	0.0485908	2.12175	0.488859	0.315735	0.116208	1.55932	0.24595	0.871101	0.146696	0.148953	0.0319936
ZMO0903	leuA	2-isopropylmalate synthase	8.15314	8.0087	8.06431	8.25851	8.61566	9.24113	9.33002	10.1235	8.78323	9.15606	-0.0888319	0.462516	0.105364	-0.14444	-0.249804	-0.606956	-0.0556081	0.882329	-0.0850665	-0.457902	0.0888892	0.546791	0.173956	-0.79344	1.08798	1.32131	2.05915	0.540402	0.524719	0.546959	3.96568	0.681142	1.15515	2.28146	5.40443	0.341038	6.62452	0.517592	3.9286	0.54741	4.60749	1.30522	6.159	7.5636	8.87428	10.5227	4.5611
ZMO0914	folD	bifunctional methylenetetrahydrofolate dehydrogenase/methenyltetrahydrofolate cyclohydrolase	8.73214	8.18338	8.58126	8.23766	9.19474	8.37897	8.19797	8.3606	8.41983	9.12512	-0.150884	0.462595	-0.494481	-0.548769	-0.0542883	-1.01136	-0.397885	-0.0183713	0.746143	0.0408507	-0.181	-0.221851	-0.927143	-0.162629	-0.35317	0.0145989	-0.220657	-0.0696231	0.182162	0.577671	2.38391	2.57158	3.17654	0.185719	5.50326	2.22468	0.0512265	3.93305	0.121385	0.7305	0.951838	4.77068	0.636089	1.72569	0.0442842	0.945177	0.223144
ZMO0915	copA	copper-translocating P-type ATPase	7.49629	7.10274	7.08612	6.98252	6.39336	6.30702	6.74103	6.47542	6.67965	7.23357	-0.410165	-1.10293	-0.513773	-0.393551	0.120223	0.709383	0.0166148	0.168398	0.926548	0.372629	0.434006	0.0613771	-0.492542	0.265608	-1.18927	-0.361714	-0.610708	0.84021	-0.302869	1.24354	3.86851	1.65525	1.32572	0.293139	2.69986	0.0331207	0.396187	3.25715	1.09844	1.33712	0.121216	1.57006	0.707357	4.14917	1.18935	2.045	2.93938
ZMO0918	katE	catalase	9.40408	8.46053	8.70343	8.52771	8.01546	7.79768	8.39971	8.18734	8.30167	9.45719	-0.700652	-1.38862	-0.876372	-0.943551	-0.0671785	0.445066	-0.242899	0.389658	1.65951	0.503986	0.602024	0.0980384	-1.05748	0.212366	-1.60639	-0.0608183	-0.516083	1.44173	-0.226035	1.55573	3.40926	2.04856	2.4837	0.099573	0.976043	0.447684	0.729259	4.0493	1.01907	1.28256	0.136857	2.5487	0.338409	3.92842	0.0893317	1.05097	3.5394
ZMO0920	ZMO1_ZMO0920	uncharacterized protein	7.28877	7.21107	7.2466	6.30819	6.18014	6.48388	6.20971	6.15967	6.30601	6.32511	-0.0421691	-1.10864	-0.98058	-0.0776994	0.90288	1.03094	-0.0355303	-0.32421	-0.158765	-0.177865	-0.274164	-0.0962986	-0.115399	0.0500462	-0.804895	-1.00136	-1.08694	0.144979	-0.00218058	0.0480259	2.3344	2.0198	0.101931	2.04075	2.38474	0.0441551	0.491145	0.206093	0.235488	0.397929	0.116797	0.142979	0.0575344	1.58445	2.30586	2.28144	0.18548
ZMO0929	ZMO1_ZMO0929	hypothetical protein	5.33324	5.51074	5.64551	5.13578	4.10367	4.4313	4.55949	4.84244	5.25899	3.53571	0.312264	-1.22958	-0.197465	0.177497	0.374962	1.40708	-0.134767	0.411138	-0.895597	0.827683	0.128187	-0.699496	1.02378	-0.282951	-0.901942	-0.951252	-0.803068	-0.56796	0.123206	0.448377	2.52571	0.255839	0.25118	0.635777	3.22523	0.181975	0.636551	1.7335	1.57108	0.154837	1.26822	2.04038	0.39639	1.7487	2.08394	1.51244	0.968269
ZMO0930	ZMO1_ZMO0930	hypothetical protein	5.5203	5.55205	5.79622	5.3051	2.78748	4.32931	3.79383	4.17151	5.60211	3.06623	0.275927	-2.73281	-0.215192	0.0317557	0.246948	2.76457	-0.244171	-0.157807	-1.26308	1.27279	-0.535487	-1.80828	0.727594	-0.37768	-1.19098	-1.75822	-1.62472	0.278748	0.297001	0.349842	5.08771	0.25892	0.035003	0.341443	5.51488	0.336747	0.180044	2.3884	2.40949	0.812449	3.51072	1.2099	0.518077	2.23091	3.73428	3.14833	0.354244
ZMO0931	ZMO1_ZMO0931	hypothetical protein	3.79918	3.5198	3.98428	3.92525	0.932651	2.19325	2.34317	2.49374	3.49095	1.33883	0.185099	-2.86653	0.126067	-0.279383	-0.40545	2.58715	-0.464483	0.300483	-0.85442	1.2977	0.149913	-1.14779	1.00433	-0.15057	-1.60593	-1.17663	-1.49055	0.406182	-0.434298	0.15128	4.04884	0.0986604	0.271683	0.428801	4.00634	0.508987	0.265779	0.994413	1.69726	0.119424	1.4547	1.22619	0.120005	2.19701	1.68303	2.01059	0.383625
ZMO0932	zliS	DUF847/glycoside hydrolase family 108 domain-containing protein	5.32996	5.52849	5.73289	5.4028	2.28173	4.36412	3.61904	3.92044	5.23234	2.56652	0.402926	-3.04824	0.072837	0.198525	0.125688	3.24676	-0.204401	-0.443682	-1.7976	0.868217	-0.745079	-1.6133	1.05252	-0.301397	-0.965842	-1.90945	-1.81245	0.284796	-0.170462	0.450115	4.81681	0.0632231	0.212984	0.126396	5.45128	0.22039	0.5084	2.90861	1.21115	0.993294	2.58259	1.54848	0.314315	1.38864	3.40592	2.93442	0.29346
ZMO0934	zliE	secretion-related protein	7.10454	7.30768	7.26182	6.82807	3.45832	5.90364	4.86769	5.14954	6.65897	3.33255	0.157281	-3.64622	-0.276471	0.20314	0.479611	3.84936	0.0458585	-0.754096	-2.57109	0.755328	-1.03595	-1.79127	1.53515	-0.28185	-1.2009	-2.43999	-2.11228	-0.125775	-0.169105	0.192511	6.58177	0.378243	0.290115	0.858395	7.23003	0.0548303	1.37057	5.08902	1.37343	2.03355	3.69401	3.16349	0.387384	2.41829	5.24917	4.3067	0.14905
ZMO0935	gstA	glutathione S-transferase domain protein	9.20333	8.84917	8.78518	8.59406	8.16242	8.75633	8.57559	8.57418	8.74816	9.10472	-0.418147	-1.0409	-0.609265	-0.354156	0.255109	0.686748	0.0639916	-0.182158	0.348389	-0.00817573	-0.180742	-0.172566	-0.529131	0.00141558	-0.446992	-0.273579	-0.211003	0.942301	0.154096	1.02279	3.07992	1.65581	0.927776	0.606366	2.14045	0.116297	0.353733	0.806558	0.0122713	0.350356	0.331035	1.3858	0.0021005	1.11531	0.663514	0.424497	2.76776
ZMO0941	ZMO1_ZMO0941	NAD-dependent epimerase/dehydratase	5.30198	4.98747	4.97739	5.28511	4.82879	5.21625	5.76061	5.74088	5.3034	6.18055	-0.324585	-0.47319	-0.0168652	-0.314507	-0.297642	0.158683	0.0100776	0.524629	0.964302	0.0871487	0.544357	0.457209	-0.419945	0.0197288	-0.085726	0.773138	0.763487	1.35177	0.0182878	1.5808	2.48615	0.0475189	1.70298	1.58977	0.705996	0.0305687	2.78911	4.98648	0.296549	2.90305	2.39046	2.16502	0.0560591	0.290712	4.46833	4.07104	6.42031
ZMO0942	scrB	sucrose-6-phosphate hydrolase	7.9701	7.29197	7.38753	7.13138	6.64488	6.40188	6.76138	6.47247	6.79424	7.18299	-0.582567	-1.32522	-0.838719	-0.678123	0.160596	0.647095	-0.0955563	0.0705866	0.781108	0.392356	0.3595	-0.032856	-0.421608	0.288914	-1.56822	-0.530592	-0.915063	0.538111	-0.33714	1.12196	3.0193	1.78212	1.53178	0.247611	1.44362	0.136049	0.0880783	1.63149	0.671366	0.599819	0.0391156	0.736878	0.454222	3.58614	1.11864	1.98178	1.0121
ZMO0947	ZMO1_ZMO0947	glycosyl transferase family 2	7.4752	7.61736	7.56857	8.18316	8.66614	7.51429	7.95463	7.6716	8.2532	8.47804	0.0933662	1.19094	0.707963	0.142158	-0.565804	-1.04878	0.0487922	0.157308	0.963753	0.738907	0.440339	-0.298568	-0.523414	0.283031	0.0390892	0.33727	0.103031	-0.1881	0.0700332	0.16583	3.63561	2.06081	0.302599	1.75314	3.50911	0.089144	0.306327	2.92633	2.16822	1.13553	0.685402	1.41796	0.639695	0.0636721	0.90394	0.185689	0.381381
ZMO0962	nagA	N-acetylglucosamine-6-phosphate deacetylase	6.06494	4.94999	4.8571	5.39675	6.365	6.21197	6.3315	6.67992	5.79838	6.1417	-1.20784	0.30006	-0.668198	-1.11495	-0.446753	-1.41501	0.0928913	0.467945	-0.0702666	-0.413593	0.11953	0.533123	0.189796	-0.348415	0.147027	1.38151	1.82281	-0.2233	0.401632	5.02704	1.08515	2.87107	5.07261	2.01038	6.07864	0.275783	1.90436	0.178518	1.63536	0.33519	2.22541	0.599024	1.31597	0.433173	5.97511	6.79017	0.738957
ZMO0963	ZMO1_ZMO0963	TetR family transcriptional regulator	6.89294	-1.7539			7.22799	7.1243	-3.08388			6.96802	0	0.335054	0	-8.64684		-8.98189	0	0	-0.156284	0	-10.2082		-10.0519	0	0.231365	-1.32998	0	-0.259974	0		0.130167		3.55259		3.63118			0.0570394		3.47693		3.44524		0.0867537	0.510284		0.0984606
ZMO0964	ZMO1_ZMO0964	NodT family RND efflux system outer membrane lipoprotein	6.51542	11.0856	10.9733	11.2459	7.15399	7.21916	11.0347	10.9789	10.9464	7.66624	4.45791	0.638573	4.73045	4.57013	-0.160317	3.93156	0.112223	3.75971	0.447077	3.72727	3.81552	0.0882523	3.36844	0.0558079	0.703742	-0.0508728	0.0055426	0.512246	-0.299442	11.6858	3.24753	11.9669	12.2356	0.667912	11.5226	0.424143	10.8808	2.1894	10.8399	10.9503	0.282404	10.3632	0.165089	3.58114	0.16482	0.0143013	2.56087
ZMO0965	ZMO1_ZMO0965	efflux pump membrane protein	7.54044	11.3154	11.3171	11.4156	7.82824	7.75296	11.1053	11.1105	11.0971	7.89387	3.77664	0.287799	3.87521	3.77491	-0.100295	3.48712	-0.00172237	3.35752	0.14091	3.34409	3.3523	0.00821069	3.21139	-0.00521324	0.212521	-0.210089	-0.206598	0.0656324	-0.318594	12.7083	2.04123	12.8307	13.1393	0.59666	12.7625	0.00707213	12.1501	0.823319	12.1311	12.1427	0.0316068	11.9392	0.0198178	1.40148	1.55029	1.3518	0.313101
ZMO0966	emrB	EmrB/QacA subfamily drug resistance transporter	7.17593	10.4489	10.5147	10.7259	7.38934	7.04919	10.3958	10.3022	10.5463	7.54608	3.33874	0.213411	3.54997	3.27297	-0.276999	3.05956	-0.0657718	3.25299	0.496886	3.49715	3.34661	-0.150547	2.84972	0.0936182	-0.126732	-0.0530968	-0.212487	0.156743	-0.179549	11.3133	1.13068	11.6034	11.6504	1.76788	11.3314	0.28496	11.1903	3.11371	11.5325	11.3244	0.718381	10.566	0.392551	0.575367	0.220928	1.12434	0.75697
ZMO0967	ZMO1_ZMO0967	NupC-like Na+ dependent nucleoside transporter	5.27221	6.78389	6.78297	7.16762	5.4674	4.78074	6.61893	6.24457	6.50716	5.00618	1.51076	0.19519	1.89541	1.51168	-0.383727	1.31649	0.000924236	1.46383	0.225444	1.72642	1.83819	0.111766	1.61274	0.374358	-0.491472	-0.164967	-0.538401	-0.461219	-0.66046	6.32855	0.69131	7.33741	6.73292	1.84908	6.12605	0.0023818	6.19089	0.833513	6.91831	7.19932	0.341798	6.6158	1.60181	2.23	0.625843	2.47759	2.06854
ZMO0968	ZMO1_ZMO0968	hypothetical protein	2.80754	4.48555	4.85792	4.39891	2.91927	2.72298	4.20831	4.05827	3.71193	2.71404	2.05038	0.111732	1.59136	1.67801	0.0866437	1.56628	-0.372371	1.33529	-0.00894383	0.988948	1.48533	0.496386	1.49428	0.15004	-0.0845617	-0.277237	-0.799648	-0.205237	-0.686979	4.24769	0.132578	3.33157	3.83931	0.110585	3.59197	0.62992	2.76775	0.00944349	1.95653	3.10254	0.812294	3.1221	0.185352	0.0974069	0.432858	1.50383	0.267828
ZMO0969	ZMO1_ZMO0969	xanthine/uracil/vitamin C permease	6.81643	7.33372	7.3405	7.46899	6.94923	6.43385	6.84675	6.81695	7.13634	5.94523	0.524073	0.132801	0.652562	0.517288	-0.135274	0.384488	-0.00678495	0.383102	-0.488616	0.702488	0.4129	-0.289588	0.901517	0.0297988	-0.382578	-0.486966	-0.52355	-1.004	-0.332652	4.30321	0.878402	5.17876	4.60797	1.01309	3.50112	0.0319177	3.17965	4.03758	5.48598	3.43232	2.33787	6.56242	0.141343	3.17514	4.37158	4.29937	7.04106
ZMO0975	ZMO1_ZMO0975	conserved hypothetical membrane spanning protein	4.89187	5.01581	4.97112	5.37422	5.8608	6.39103	6.50333	6.45761	6.4231	6.30977	0.0792551	0.968932	0.482354	0.12394	-0.358414	-0.844992	0.0446852	0.0665779	-0.0812562	0.0320748	0.112302	0.0802276	0.193559	0.0457246	1.49916	1.48752	1.48648	0.448973	1.04888	0.111821	2.39092	1.00254	0.205848	0.766994	2.26769	0.0662953	0.0923583	0.114948	0.0424331	0.165372	0.113339	0.313966	0.0616519	3.79018	4.09826	3.75945	0.9132
ZMO0976	xyrA	xylose reductase	9.72913	9.53723	9.64498	9.4063	9.07538	9.62913	9.79648	9.65422	9.75858	10.4316	-0.0841432	-0.653745	-0.322827	-0.191897	0.130929	0.461848	-0.107754	0.0250867	0.802471	0.129449	0.167356	0.0379067	-0.635115	0.142269	-0.0999983	0.259255	0.00923161	1.35622	0.352277	0.238521	3.01725	1.30248	0.746519	0.457473	2.26715	0.358907	0.0618876	3.71413	0.402356	0.556416	0.0965469	2.9256	0.452834	0.293177	1.10393	0.0218646	5.79743
ZMO0979	ZMO1_ZMO0979	TonB-dependent receptor	4.27844	4.16232	4.04321	4.68134	5.46384	4.95967	4.64445	4.97435	4.73998	4.31241	-0.235229	1.1854	0.4029	-0.116122	-0.519022	-1.30152	0.119106	0.0146758	-0.647264	-0.219694	-0.31522	-0.0955261	0.332044	-0.329896	0.681228	0.48213	0.931133	-1.15143	0.0586338	0.524734	3.72757	1.05261	0.246242	1.63551	4.41935	0.253781	0.0236644	1.91887	0.481167	0.76492	0.176265	0.818404	0.811526	2.04095	1.49067	2.91368	3.62377
ZMO0989	ibpA	heat-shock protein IbpA	13.6656	12.376	12.5618	12.2733	11.0413	11.5416	11.549	11.2171	11.5737	12.3987	-1.10386	-2.62435	-1.39233	-1.28967	0.102659	1.33468	-0.185815	-0.32454	0.85712	0.0321141	0.0074106	-0.0247035	-0.84971	0.331951	-2.12402	-0.826939	-1.3447	1.35745	-0.699577	1.45653	3.87014	1.94346	1.97798	0.0909818	2.06114	0.176474	0.306002	1.05181	0.0243448	0.00550253	0.0186116	1.04001	0.314508	3.1353	1.13005	1.86292	1.88447
ZMO0994	ZMO1_ZMO0994	uncharacterized protein	11.7225	11.4208	11.3985	11.0274	11.6222	11.1567	11.555	11.4142	11.1474	12.5489	-0.323928	-0.100258	-0.695061	-0.301647	0.393414	-0.201388	0.0222816	0.257473	1.39217	-0.00930843	0.398254	0.407562	-0.993914	0.140781	-0.56576	0.13414	0.0156409	0.926666	0.119993	0.880157	0.204633	2.29864	0.903252	1.2746	0.535865	0.0435562	0.65337	4.64249	0.016138	1.1512	1.1861	3.39216	0.306343	1.79646	0.322724	0.0274492	3.1571
ZMO0996	mscS1	mechanosensitive ion channel MscS	6.27721	6.47795	6.33537	6.88696	7.30298	7.32128	7.7356	7.56046	7.52419	7.97228	0.0581573	1.02577	0.609754	0.200737	-0.409017	-0.825034	0.142579	0.239176	0.650996	0.20291	0.414323	0.211412	-0.236674	0.175147	1.04407	1.25765	1.22509	0.669294	0.637225	0.134136	4.13667	2.41816	0.667979	1.67126	3.67125	0.431991	0.744785	2.60414	0.602252	1.51498	0.634914	0.73469	0.499108	4.20372	5.31142	4.83049	2.68574
ZMO0998	msrA	peptide methionine sulfoxide reductase	8.58771	8.053	7.65769	8.18444	7.65196	5.60432	6.04985	5.4504	6.45107	7.01311	-0.930015	-0.935749	-0.403263	-0.534702	-0.131439	0.401047	0.395314	-0.153917	1.40879	0.846747	0.445535	-0.401212	-0.963254	0.599452	-2.98339	-2.00315	-2.20729	-0.638849	-1.73338	1.456	1.46739	0.495352	0.800721	0.144574	0.552394	0.542331	0.155917	2.41127	1.29164	0.562394	0.492163	1.52216	0.825193	5.03388	3.84136	3.86287	0.896471
ZMO1000	metE	5- methyltetrahydropteroyltriglutamate--homocysteine S-methyltransferase	11.2236	9.05047	9.19672	11.0695	9.65718	10.5891	10.7013	10.5118	10.7887	10.4684	-2.0269	-1.56644	-0.154081	-2.17315	-2.01907	-0.606711	-0.146249	-0.0773202	-0.120651	0.199676	0.112209	-0.0874675	0.23286	0.189529	-0.634549	1.65081	1.31503	0.811237	-0.280792	7.92403	6.76174	0.552371	8.66367	8.32437	3.32494	0.580634	0.236378	0.405652	0.771662	0.370736	0.273757	0.942549	0.721162	3.1703	7.40545	5.99539	4.03584
ZMO1007	ZMO1_ZMO1007	UPF0187 domain-containing protein	8.87343	8.24233	7.86252	8.49606	7.95615	6.27144	7.13505	6.17093	7.57027	8.20531	-1.01091	-0.917283	-0.377366	-0.631101	-0.253735	0.286182	0.379807	-0.100516	1.93387	1.29882	0.863609	-0.435214	-1.07026	0.964125	-2.60198	-1.10727	-1.69159	0.249166	-0.925795	3.73625	3.39478	1.19228	2.50702	0.801368	0.937239	1.35169	0.225667	6.36047	4.68858	3.19181	1.43156	3.94443	3.56763	7.6873	4.41938	5.78125	0.695375
ZMO1011	ZMO1_ZMO1011	YacG/DUF329 family protein	6.75423	6.64188	6.36121	6.56662	6.09475	5.43722	5.55701	4.87132	6.42894	6.19098	-0.393015	-0.659475	-0.187606	-0.112351	0.0752554	0.547125	0.280665	-0.565901	0.753759	0.991715	0.119782	-0.871933	-0.633978	0.685682	-1.317	-1.08487	-1.48989	0.0962337	-0.13768	0.699404	1.36796	0.277103	0.169091	0.107851	1.20989	0.510349	1.12331	1.61993	2.25927	0.163933	1.93837	1.3006	1.4376	3.09584	2.77288	3.5115	0.128046
ZMO1012	ZMO1_ZMO1012	uncharacterized protein	5.0316	5.68664	4.9515	6.3676	6.95256	5.92766	6.36038	5.79487	6.67724	6.58585	-0.0801014	1.92095	1.336	0.655035	-0.680963	-1.26592	0.735136	-0.132786	0.658193	0.749581	0.432727	-0.316854	-0.225466	0.565513	0.896054	0.673746	0.843369	-0.366708	0.309637	0.0960878	4.15831	2.89773	1.38182	1.45181	3.01555	1.59904	0.168984	1.23695	1.46077	0.717528	0.481211	0.315477	1.01621	1.8255	1.4323	1.69393	0.579615
ZMO1013	ZMO1_ZMO1013	septum formation inhibitor Maf	6.65496	7.02654	6.44291	7.66855	8.02134	7.73035	7.87075	7.91987	8.23622	7.95942	-0.21205	1.36639	1.01359	0.371578	-0.642012	-0.994808	0.583628	0.189512	0.229063	0.505869	0.140395	-0.365474	-0.0886672	-0.0491166	1.0754	0.844213	1.47696	-0.0619281	0.567675	0.286184	2.90815	2.07061	0.646726	1.31417	2.25561	1.16228	0.25018	0.314202	0.857345	0.176219	0.563136	0.105176	0.055671	2.22086	1.85344	3.15782	0.0712487
ZMO1014	infA	translation initiation factor IF-1	8.11249	8.51907	7.77988	8.52922	8.9881	9.27941	8.90596	9.02581	9.07472	8.68656	-0.332617	0.875602	0.416726	0.406578	-0.010148	-0.469024	0.739196	-0.253601	-0.592848	-0.204697	-0.373451	-0.168754	0.219397	-0.11985	1.16692	0.386889	1.24594	-0.301532	0.545495	0.564299	1.9486	0.754742	0.822885	0.0132689	0.991069	1.77107	0.400659	1.19322	0.307911	0.654855	0.244253	0.335064	0.164068	2.71828	0.77146	2.91922	0.498005
ZMO1019	dys	deoxyhypusine synthase	10.2509	10.4839	10.383	10.2949	10.6078	9.33446	9.19913	9.83558	9.20036	8.72854	0.132119	0.356864	0.0440179	0.233055	0.189037	-0.123808	0.100937	0.501122	-0.605916	-0.134098	-0.135326	-0.00122823	0.47059	-0.636448	-0.916432	-1.28481	-0.547429	-1.87921	-1.09455	0.519199	1.85707	0.139426	1.21733	0.927773	0.536812	0.414834	2.75659	3.36816	0.52912	0.535303	0.00341955	2.57073	3.53804	4.92231	6.7536	3.03213	8.0592
ZMO1020	lysA1	diaminopimelate decarboxylase LysA	8.99657	9.17609	9.01912	9.28821	9.40744	9.85794	9.79309	10.5712	8.84776	9.0505	0.0225502	0.410872	0.291644	0.179521	-0.112123	-0.231351	0.156971	0.713211	-0.807438	-1.01019	-0.0648529	0.945333	0.742585	-0.778064	0.86137	0.616997	1.55203	-0.356939	-0.440459	0.0284486	0.779468	0.501569	0.307496	0.176438	0.420263	0.261624	1.58742	1.85136	2.41485	0.086595	2.2362	1.66957	1.769	2.00242	1.48341	3.79614	0.649592
ZMO1025	nrdD	anaerobic ribonucleoside-triphosphate reductase	8.69393	9.93841	10.1525	9.66313	9.15607	10.0243	9.23983	9.85756	9.75172	6.97185	1.45858	0.462134	0.969196	1.24448	0.275283	0.782344	-0.214102	-0.166782	-3.05249	-0.27262	-0.784507	-0.511887	2.26798	-0.617724	1.33041	-0.698576	-0.294954	-2.18421	0.0885933	7.16679	2.68408	5.38699	6.86439	1.61759	4.88092	1.17408	0.753829	10.5823	1.42418	4.52855	2.99912	9.19064	3.63305	6.75591	4.43138	1.57329	9.01562
ZMO1026	ZMO1_ZMO1026	uncharacterized protein	11.1762	12.0108	11.6013	11.2021	10.7578	11.6538	10.8819	10.7958	11.4732	8.97856	0.425043	-0.418431	0.0258787	0.83453	0.808651	1.25296	0.409487	-0.858004	-2.67522	-0.180597	-0.77185	-0.591253	1.90337	0.086154	0.477547	-1.12883	-0.8055	-1.77924	0.271071	1.5698	1.53913	0.0558306	3.72179	3.60947	5.30697	1.67922	3.49747	8.25583	0.520679	3.13988	2.34112	6.71597	0.210922	1.81431	4.87892	3.28148	6.41843
ZMO1027	pflA1	pyruvate-formate lyase-activating enzyme RflA	7.62457	8.63102	8.16947	8.39275	8.35454	8.46768	8.09213	7.75298	8.22663	5.95395	0.544899	0.72997	0.768182	1.00645	0.238269	0.276481	0.461552	-0.714702	-2.51373	-0.241046	-0.375547	-0.1345	2.13818	0.339156	0.843109	-0.538888	-0.416492	-2.40059	-0.166119	1.83574	2.58905	2.73996	3.95881	0.714208	0.866486	1.67365	2.5282	7.4138	0.644389	1.14598	0.309916	6.68925	1.00398	3.02948	2.02294	1.3095	7.20613
ZMO1029	ZMO1_ZMO1029	ABC transporter related protein	6.73353	7.54361	7.04828	8.02476	8.44909	8.02795	8.48894	8.00475	8.2444	8.37306	0.314747	1.71556	1.29123	0.810071	-0.481155	-0.905486	0.495324	-0.0231952	0.345113	0.21645	0.460998	0.244548	0.115885	0.484193	1.29441	0.945337	0.956469	-0.0760332	0.219635	0.465158	3.66787	2.73139	1.75953	0.903206	2.01517	0.937988	0.0254652	0.522723	0.292993	0.758776	0.339885	0.141504	0.808759	2.7388	2.12152	1.92859	0.0888064
ZMO1030	ZMO1_ZMO1030	putative EfiE/EfiG/ABC2 family lantabiotic-exporting membrane pepmease	6.32408	6.89206	6.6922	6.96665	7.67432	7.32086	7.72956	7.4037	7.46314	7.54338	0.368122	1.35024	0.642571	0.567981	-0.0745895	-0.78226	0.199859	0.0828379	0.222518	0.142281	0.408695	0.266414	0.186177	0.325857	0.996784	0.837498	0.7115	-0.130939	0.496494	0.692989	3.37316	1.42555	1.36817	0.113901	2.03641	0.358932	0.115645	0.366189	0.213944	0.793662	0.458354	0.29454	0.592176	2.43105	2.20816	1.62118	0.194213
ZMO1034	ZMO1_ZMO1034	calcium-binding EF-hand-containing protein	11.6045	12.0564	12.2393	11.2855	10.933	11.3856	11.9789	12.0196	11.4624	12.0013	0.634811	-0.671464	-0.318945	0.451966	0.770911	1.12343	-0.182845	0.634041	0.615755	0.0768094	0.593367	0.516558	-0.0223873	-0.0406739	-0.218898	-0.0774965	-0.219668	1.06832	0.176857	2.78038	2.95441	1.20786	2.09218	3.73042	5.19324	0.660271	2.77669	2.68868	0.202931	2.57996	2.19989	0.0522241	0.0991104	0.74071	0.228158	0.744093	4.6206
ZMO1039	nrdA	ribonucleoside-diphosphate reductase alpha subunit	8.33397	8.71811	8.95731	8.80379	9.72767	9.28026	9.34116	10.0608	8.71173	8.51121	0.623334	1.3937	0.469821	0.38414	-0.0856807	-1.00956	-0.239195	0.780561	-0.76905	-0.568533	0.060903	0.629436	0.829953	-0.719658	0.946288	0.623051	1.10351	-1.21646	-0.0920661	2.57808	5.50398	1.84901	1.61323	0.242175	4.56004	0.877006	3.28258	3.23286	2.32112	0.14687	2.60637	3.49238	3.01607	3.96375	2.84947	4.55149	4.94121
ZMO1057	ZMO1_ZMO1057	GCN5-related N-acetyltransferase	7.15788	7.54243	7.42902	7.45608	7.21557	8.14611	7.64506	8.35088	7.466	7.07734	0.271143	0.0576945	0.298203	0.384554	0.0863506	0.326859	0.113411	0.204769	-1.06877	-0.680112	-0.501056	0.179056	0.567718	-0.705826	0.988237	0.102627	0.921864	-0.138232	0.00992174	0.724753	0.112944	0.820074	1.28387	0.197672	1.04046	0.272657	0.505348	3.74736	2.31652	1.60043	0.426707	1.868	2.41774	3.47031	0.24205	3.23396	0.310137
ZMO1060	sod	superoxide dismutase	11.2377	10.3252	10.2574	10.7182	10.758	10.115	10.9635	10.7189	10.462	12.5744	-0.980336	-0.479708	-0.519533	-0.912542	-0.393009	-0.432834	0.0677936	0.603964	2.45945	0.346981	0.848517	0.501536	-1.61094	0.244553	-1.12274	0.638321	0.461561	1.81642	-0.256224	2.04855	0.82591	0.916258	2.09678	0.717645	0.813476	0.0889896	1.11437	5.15862	0.543673	1.7179	0.875152	3.53542	0.350672	2.40174	1.34591	0.785516	3.96826
ZMO1062	pspD	putative peripheral inner membrane phage shock protein pspD	6.98935	6.93846	7.0575	6.57095	6.54779	6.76252	7.17128	7.24852	6.77155	8.27849	0.0681565	-0.441553	-0.418399	-0.0508818	0.367517	0.390671	-0.119038	0.486005	1.51597	0.00902935	0.408758	0.399729	-1.10721	-0.077247	-0.226826	0.232814	0.191023	1.7307	0.200602	0.107627	1.03949	0.969167	0.0863868	0.921789	0.998075	0.224972	1.17712	4.26533	0.0130056	0.940202	0.913255	3.14428	0.123637	0.440928	0.511279	0.35614	4.78514
ZMO1063	pspA	phage shock protein A PspA	7.28682	6.81165	7.29206	6.4939	6.49752	6.90575	7.3509	7.44823	6.34449	7.82791	0.00523971	-0.789299	-0.792916	-0.475165	0.31775	0.314134	-0.480405	0.542476	0.922156	-0.561269	0.445142	1.00641	-0.477014	-0.0973339	-0.381061	0.539246	0.156175	1.33039	-0.149415	0.00592012	1.61899	1.62828	0.948576	0.563397	0.55521	0.962213	1.00097	1.9607	1.04628	0.773877	2.17647	0.846698	0.123122	0.632846	1.11806	0.211042	2.97887
ZMO1064	pspB	phage shock protein B PspB	6.58433	6.44375	6.92453	5.96934	6.32792	6.63221	7.18727	7.24548	6.38803	7.80807	0.340203	-0.256406	-0.614989	-0.140578	0.474411	0.115828	-0.480781	0.613266	1.17586	-0.24418	0.555053	0.799232	-0.620804	-0.0582136	0.0478863	0.743517	0.320949	1.48015	0.418696	0.483923	0.340257	1.0392	0.185583	0.834723	0.148746	0.849339	1.03541	2.33172	0.320538	0.909404	1.4561	1.05198	0.0633935	0.0515488	1.4914	0.449641	3.01083
ZMO1065	pspC	phage shock protein C PspC	6.60546	6.54	6.91587	6.0699	6.17046	6.46902	6.98954	7.1723	6.28314	7.66287	0.310409	-0.435	-0.535558	-0.0654616	0.470096	0.369538	-0.375871	0.703274	1.19384	-0.185887	0.520521	0.706408	-0.673323	-0.182753	-0.136435	0.449547	0.25643	1.49241	0.213236	0.571156	0.883885	1.15813	0.100887	1.10078	0.804905	0.822892	1.639	3.0329	0.30132	1.1162	1.64812	1.55194	0.295185	0.208615	1.03873	0.448189	3.79759
ZMO1080	ZMO1_ZMO1080	uncharacterized protein	6.03907	6.44357	6.27449	6.1745	7.05122	7.14554	6.80109	6.99237	6.81026	6.70859	0.235425	1.01216	0.135431	0.4045	0.269069	-0.607657	0.169075	-0.153177	-0.436958	-0.335282	-0.344456	-0.00917372	0.0925021	-0.191278	1.10648	0.357522	0.717876	-0.342637	0.635765	0.806455	4.38037	0.398047	1.81324	1.08031	2.90409	0.591357	0.464412	1.78235	1.27603	1.32102	0.0205599	0.250368	0.616358	4.73106	1.55514	3.14604	1.31208
ZMO1081	ZMO1_ZMO1081	uncharacterized protein	6.11096	6.16682	6.19241	6.40349	7.13186	6.66048	6.65021	6.99963	6.53318	6.88028	0.0814548	1.0209	0.29253	0.0558645	-0.236665	-0.965037	-0.0255903	0.339146	0.219797	-0.127304	-0.0102711	0.117033	-0.230068	-0.349418	0.549523	0.483388	0.807215	-0.251581	0.129689	0.141357	3.09664	0.663834	0.102864	0.568344	3.21122	0.0446224	0.804116	0.460817	0.236542	0.0158622	0.214259	0.488176	0.835938	1.50007	1.43119	2.39141	0.54693
ZMO1083	bscA	cellulose synthase catalytic subunit (UDP-forming)	4.24672	4.07366	4.04751	4.39084	5.1164	4.22583	4.52428	4.44549	4.29979	4.6398	-0.19921	0.869672	0.144112	-0.173066	-0.317178	-1.04274	0.0261445	0.219664	0.413973	0.0739633	0.298454	0.22449	-0.115519	0.0787895	-0.020896	0.450624	0.397979	-0.476596	-0.0910444	1.14969	5.54945	0.754733	1.07821	2.29421	6.73172	0.108416	1.30406	2.79543	0.324793	1.91473	1.34089	0.567393	0.350929	0.0769141	3.36437	2.67685	3.24587
ZMO1112	ispZ	septation protein IspZ	6.73646	6.75339	6.54076	7.12862	7.16521	6.77605	7.40463	6.81533	7.37308	7.78699	-0.195706	0.428744	0.392154	0.0169272	-0.375227	-0.411817	0.212634	0.0392832	1.01095	0.597034	0.628587	0.0315526	-0.382359	0.589304	0.0395829	0.651243	0.274572	0.621785	0.244463	0.443431	1.21843	1.08561	0.0317281	1.15384	1.30086	0.552887	0.0698074	3.34837	1.85006	1.96954	0.0552929	1.05054	1.82076	0.0703777	2.28853	0.683124	1.94381
ZMO1113	ndh	FAD-dependent pyridine nucleotide-disulfide oxidoreductase	11.5454	10.1159	10.2626	10.8091	11.0843	9.35644	10.073	9.97128	9.69493	11.4758	-1.28281	-0.461078	-0.736307	-1.42949	-0.693182	-0.968411	-0.146682	0.614831	2.11936	0.338486	0.71655	0.378064	-1.40281	0.101719	-2.18893	-0.0428918	-0.291293	0.391508	-1.11414	3.40625	1.00512	1.8241	4.12574	1.89407	2.79011	0.265501	1.45626	5.33132	0.672659	1.76408	0.776319	3.72038	0.15588	5.46647	0.0667303	0.554575	0.812398
ZMO1116	gltD	glutamate synthase small subunit	7.41259	7.03306	7.61476	7.18571	6.45746	7.61021	8.02521	7.53226	8.49725	7.34508	0.202177	-0.955124	-0.226878	-0.379528	-0.15265	0.575595	-0.581706	-0.0779547	-0.265136	0.887034	0.414993	-0.47204	0.680129	0.492948	0.197626	0.992147	-0.0825063	0.887613	1.31154	0.433082	2.99229	0.500832	1.09563	0.342261	1.85739	1.88149	0.139813	0.611147	2.76253	1.09303	1.29084	2.03567	1.36453	0.420914	3.42028	0.149057	2.76451
ZMO1117	gltB	glutamate synthase large subunit	7.18153	6.74057	6.9745	7.10764	6.27818	7.67012	8.49448	8.41613	8.17586	7.24143	-0.207023	-0.903346	-0.0738855	-0.440953	-0.367068	0.462392	-0.233931	0.746014	-0.42869	0.505737	0.824364	0.318628	1.25305	0.0783505	0.488593	1.75391	1.44163	0.963249	1.06821	1.13082	5.49356	0.304778	3.12098	2.55719	3.2782	1.48675	4.70849	2.74592	3.27297	5.113	1.94787	6.91556	0.327328	3.15842	8.86488	7.54636	5.76568
ZMO1132	lipA	lipoic acid synthetase	7.81484	7.81723	7.64642	7.97945	8.71624	7.83886	8.35109	7.9376	7.93447	9.04887	-0.168428	0.901391	0.164605	0.00238143	-0.162224	-0.899009	0.170809	0.0987437	1.21001	0.0956182	0.512232	0.416614	-0.697778	0.413489	0.0240109	0.533862	0.291182	0.33263	-0.044976	0.83814	5.38369	0.813477	0.00830511	0.898741	5.75762	0.96115	0.422905	6.65344	0.406261	3.23528	2.5902	4.35163	2.5684	0.0823834	3.69363	1.6934	1.99301
ZMO1133	ZMO1_ZMO1133	carbonate dehydratase	9.09735	8.74105	8.80034	8.53996	8.6774	8.56053	9.1106	8.71992	8.8088	10.245	-0.297008	-0.419953	-0.557389	-0.356296	0.201093	0.063657	-0.0592883	0.159389	1.68448	0.248266	0.550069	0.301804	-1.13441	0.39068	-0.536818	0.369547	-0.0804215	1.56761	0.268837	0.725171	1.13757	1.63255	1.03448	0.49418	0.126047	0.116466	0.330315	5.1619	0.575513	1.60576	0.740394	3.63617	1.03578	1.55734	1.08472	0.147939	4.86842
ZMO1134	ZMO1_ZMO1134	hypothetical protein	6.62883	6.42462	6.3347	6.74798	6.70671	6.53754	7.08653	6.4532	7.37956	8.11222	-0.294128	0.0778802	0.119152	-0.204216	-0.323368	-0.282096	0.0899124	-0.0843424	1.57468	0.842017	0.548987	-0.29303	-1.0257	0.633329	-0.0912922	0.66191	0.118494	1.40551	0.631572	1.20122	0.225625	0.376901	0.841836	1.52343	1.28013	0.298567	0.247915	6.5782	4.00055	2.57706	1.19544	4.76406	3.01245	0.272478	3.46316	0.374324	6.08113
ZMO1136	mauG	MauG-like cytochrome-c peroxidase	7.62078	7.52306	7.52437	7.48694	8.68755	8.48849	8.46203	8.83301	8.13661	8.65841	-0.0964079	1.06677	-0.133834	-0.0977202	0.0361139	-1.16449	-0.00131227	0.344518	0.169921	-0.351884	-0.0264612	0.325423	-0.196382	-0.37098	0.867716	0.938975	1.30864	-0.0291304	0.649666	0.24984	4.4169	0.37181	0.283157	0.0909996	5.13319	0.00302622	1.2501	0.501402	1.28458	0.0590857	1.16141	0.603184	1.37454	3.64697	4.27621	5.23869	0.065445
ZMO1138	miaA	tRNA (adenosine(37)-N6)-dimethylallyltransferase MiaA	7.69453	7.20869	7.35157	6.77602	6.49783	6.69114	6.66257	6.59655	6.72202	6.87473	-0.342963	-1.19671	-0.918515	-0.48584	0.432674	0.710868	-0.142877	-0.0945924	0.183585	0.0308752	-0.0285751	-0.0594503	-0.21216	0.0660174	-1.00339	-0.546127	-0.755022	0.3769	-0.0540025	0.983238	4.16402	3.22039	1.72444	1.49141	2.6992	0.36084	0.197571	0.440035	0.0574468	0.0529323	0.116699	0.528356	0.131144	3.52173	1.98948	2.60804	1.11145
ZMO1143	ZMO1_ZMO1143	chloramphenicol acetyltransferase	4.61369	4.74272	4.37416	5.88728	6.06459	4.81809	5.39298	5.07056	5.57084	5.58383	-0.239529	1.4509	1.27359	0.129027	-1.14456	-1.32187	0.368556	0.252471	0.765743	0.752753	0.57489	-0.177863	-0.190853	0.322419	0.204397	0.65026	0.696398	-0.480758	-0.316435	0.451589	3.96626	3.49762	0.237261	3.44336	3.95894	0.883423	0.482578	1.993	1.95227	1.39549	0.312511	0.340585	0.65977	0.370566	1.82532	1.77527	1.1086
ZMO1144	ZMO1_ZMO1144	teicoplanin resistance protein VanZ	5.64042	5.86648	5.49895	6.78676	6.8058	6.1962	6.64285	6.55806	6.906	6.81822	-0.141468	1.16538	1.14634	0.22606	-0.920278	-0.939322	0.367528	0.361868	0.622026	0.709803	0.446651	-0.263152	-0.175375	0.084783	0.555775	0.776366	1.05911	0.0124188	0.11924	0.253158	3.37697	3.32097	0.504106	2.90266	2.9671	0.944063	0.821662	1.6497	1.94058	1.08049	0.544644	0.327997	0.140058	1.43143	2.40227	3.05938	0.018325
ZMO1180	ZMO1_ZMO1180	bifunctional ADP-dependent NAD(P)H-hydrate dehydratase/NAD(P)H-hydrate epimerase	8.26434	7.71711	8.08237	7.62842	7.2147	8.09722	7.89268	8.02951	7.94968	7.70577	-0.18197	-1.04964	-0.635924	-0.547235	0.0886891	0.502402	-0.365265	-0.0677029	-0.391446	-0.147535	-0.204539	-0.0570041	0.186907	-0.136836	-0.167125	0.175571	-0.0528574	0.491067	0.321265	0.609733	4.68618	2.89096	2.71062	0.278983	2.46285	1.68251	0.18241	1.63713	0.466732	0.709058	0.149877	0.631103	0.424618	0.546744	0.654809	0.137639	2.15765
ZMO1181	hutG1	N-formylglutamate amidohydrolase	6.59398	6.77447	6.87945	5.78067	5.48373	6.94957	6.18023	6.58903	6.42032	5.70566	0.285462	-1.11026	-0.813319	0.180484	0.993803	1.29074	-0.104978	-0.36054	-1.24391	-0.529246	-0.769338	-0.240092	0.474568	-0.408798	0.355583	-0.594239	-0.29042	0.221932	0.639655	0.711144	3.64703	2.63357	0.444741	3.57751	4.55493	0.229939	0.963389	4.06237	1.57778	2.47376	0.568991	1.37418	1.13412	0.946184	2.03488	0.727191	0.514674
ZMO1187	mutM	formamidopyrimidine-DNA glycosylase	7.69438	7.76343	7.33507	8.37901	7.61162	6.85698	7.67452	6.1785	8.13478	8.39802	-0.359316	-0.0827664	0.684631	0.0690495	-0.615582	0.151816	0.428365	-0.678474	1.54104	1.2778	0.817542	-0.460259	-0.723501	1.49602	-0.837407	-0.0889146	-1.15657	0.786402	-0.244237	0.848601	0.141293	1.93064	0.127723	1.89543	0.319615	1.20031	1.90959	4.52359	3.81429	2.38135	1.17068	2.06333	4.40779	2.44776	0.169982	3.46041	2.27665
ZMO1198	hemA	5-aminolevulinic acid synthase	9.24096	9.17109	9.27264	8.87869	10.0462	9.72181	9.84854	10.4811	9.55066	9.96969	0.0316765	0.805193	-0.362275	-0.0698692	0.292406	-0.875062	-0.101546	0.759263	0.24788	-0.171145	0.126727	0.297872	-0.121153	-0.632536	0.480846	0.677443	1.20843	-0.0764662	0.671976	0.0949876	4.34062	1.85156	0.259174	1.58956	5.03421	0.40894	4.11654	1.14563	0.707904	0.48168	1.45029	0.455107	3.45576	2.58253	4.03075	6.0091	0.258884
ZMO1205	ZMO1_ZMO1205	hypothetical protein	7.26471	7.29695	7.01997	6.72355	6.09567	5.99777	5.68918	5.81289	6.15479	5.78851	-0.244745	-1.16904	-0.541168	0.0322403	0.573408	1.20128	0.276985	-0.184873	-0.209261	0.157027	-0.308589	-0.465616	-0.0993274	-0.123715	-1.26695	-1.60778	-1.20708	-0.307168	-0.568752	0.248994	1.79663	0.667979	0.0300816	0.810397	2.0738	0.322482	0.179377	0.207068	0.148895	0.329195	0.550611	0.0896338	0.114037	1.98154	2.88967	1.86851	0.327346
ZMO1211	gor	glutathione reductase	7.47625	7.50929	7.5857	7.58049	9.32721	8.03309	8.62026	8.95516	7.67224	9.49521	0.109443	1.85095	0.104239	0.0330394	-0.0711996	-1.81791	-0.0764031	0.922078	1.46212	-0.360844	0.587178	0.948022	-0.874944	-0.3349	0.556831	1.11097	1.36947	0.168001	0.0917477	0.169383	4.77596	0.16022	0.0505854	0.115688	5.07258	0.125121	2.38321	3.86941	0.730421	1.37281	2.46013	2.24247	0.66318	1.28259	3.22716	3.63328	0.279951
ZMO1212	pgi	glucose-6-phosphate isomerase	11.4983	11.3108	11.6983	11.0164	10.3451	11.5167	11.3269	11.3883	11.2851	10.8956	0.200033	-1.1532	-0.481876	-0.187428	0.294448	0.965769	-0.387461	-0.12838	-0.621112	-0.231592	-0.189791	0.0418009	0.431322	-0.0614104	0.0184183	0.0160559	-0.309995	0.550504	0.268703	0.803809	5.56114	2.42386	0.83154	1.49036	5.20086	2.08986	0.455021	3.19744	0.972652	0.75075	0.120933	2.13017	0.186959	0.0499592	0.0475956	1.41711	2.81263
ZMO1213	ZMO1_ZMO1213	uncharacterized protein	6.04137	6.28324	5.94867	6.66899	6.34105	6.27388	7.28527	6.91087	7.17507	7.70519	-0.0927026	0.299678	0.62762	0.24187	-0.38575	-0.0578079	0.334573	0.636985	1.4313	0.901187	1.01139	0.1102	-0.419916	0.374402	0.232513	1.00203	0.9622	1.36414	0.50608	0.101604	0.398259	1.02828	0.342072	0.615409	0.0672739	0.512993	1.04826	2.81664	1.6342	1.88435	0.122993	0.610448	0.527092	0.291817	2.07984	1.77264	2.67173
ZMO1215	ZMO1_ZMO1215	uncharacterized protein	8.63651	8.23728	7.64463	8.24477	7.61691	7.11551	7.43449	6.83183	7.49139	7.58331	-0.991885	-1.0196	-0.39174	-0.399229	-0.00748896	0.620368	0.592656	-0.283683	0.467797	0.375872	0.318973	-0.0568985	-0.148824	0.602657	-1.521	-0.802795	-0.812796	-0.0336033	-0.753385	2.75192	2.83598	0.872921	1.00741	0.0116285	1.76768	1.67033	0.574918	1.09949	0.827185	0.668541	0.08696	0.258605	1.5215	4.22254	2.40408	2.19375	0.0495693
ZMO1216	ZMO1_ZMO1216	signal transduction histidine kinase	6.95783	6.43917	6.29061	6.7862	6.29715	5.66676	6.38516	5.61287	6.42993	6.98366	-0.667217	-0.660678	-0.171622	-0.518652	-0.34703	0.142026	0.148565	-0.0538879	1.3169	0.763164	0.718402	-0.0447622	-0.598499	0.77229	-1.29106	-0.0540114	-0.677736	0.686514	-0.356279	4.05908	4.02226	0.82376	3.47863	2.24808	0.725183	0.768807	0.196131	6.88692	4.57606	4.34021	0.158479	3.66163	4.62303	6.79872	0.218722	4.11788	4.16653
ZMO1234	dxs1	deoxyxylulose-5-phosphate synthase	9.08784	8.98958	9.23893	8.83742	9.01172	7.98921	7.58505	7.81547	7.76392	7.24582	0.15108	-0.0761214	-0.250427	-0.0982605	0.152167	-0.0221391	-0.249341	-0.173732	-0.743387	-0.225287	-0.404157	-0.17887	0.33923	-0.230424	-1.09864	-1.40454	-1.42345	-1.76591	-1.0735	0.526664	0.227267	1.01251	0.344641	0.597229	0.0635835	1.13328	0.629871	3.65249	0.882269	1.8606	0.65399	1.49621	0.908554	5.16132	6.6039	6.26235	7.21847
ZMO1236	adhA	Zn-dependent alcohol dehydrogenase	12.1566	11.9099	12.1832	11.1972	10.0799	10.5285	10.8439	10.6481	10.4601	11.0963	0.0265973	-2.07673	-0.95943	-0.246744	0.712686	1.82999	-0.273341	0.119559	0.567764	-0.0684236	0.315425	0.383849	-0.252338	0.195866	-1.62811	-1.06594	-1.53515	1.01638	-0.737108	0.0390757	5.50242	2.67195	0.544991	2.10794	5.35436	0.621414	0.201368	1.42247	0.107148	0.664543	0.857371	0.499353	0.363712	4.51109	3.29455	4.283	2.84642
ZMO1237	ldhA	lactate dehydrogenase	7.99241	7.01569	7.17131	7.43584	7.25341	7.0669	7.97867	7.74353	7.67976	9.20118	-0.821101	-0.738999	-0.556571	-0.976716	-0.420145	-0.237717	-0.155615	0.67663	2.13428	0.612863	0.91177	0.298907	-1.22251	0.23514	-0.925512	0.962974	0.572219	1.94777	0.243922	2.32065	2.04978	1.44348	3.1091	1.13087	0.540956	0.318842	1.84226	5.7515	1.62989	2.61455	0.64565	3.56064	0.475217	2.65849	3.06315	1.49512	5.36545
ZMO1246	ZMO1_ZMO1246	50S ribosomal protein L36	10.4532	10.568	10.0089	10.0823	10.4249	11.2528	10.6852	10.7089	10.6262	10.073	-0.444328	-0.0283717	-0.370895	0.114738	0.485632	0.143109	0.559066	-0.543929	-1.17976	-0.62656	-0.567598	0.0589618	0.612158	-0.0236688	0.799567	0.117231	0.699966	-0.351818	0.543901	0.85615	0.0358503	0.677188	0.179902	1.0821	0.232733	1.29792	1.11372	2.8515	1.33645	1.17684	0.0776072	1.29719	0.0297168	1.81557	0.184415	1.53851	0.632574
ZMO1249	ZMO1_ZMO1249	hypothetical protein	2.90612	2.25865	2.29646	2.47863	3.33777	3.71348	3.50013	3.64574	3.59508	3.45957	-0.609656	0.431649	-0.427491	-0.647463	-0.219972	-1.07911	-0.0378073	-0.0677429	-0.253915	-0.118404	-0.213355	-0.0949503	0.0405607	-0.145612	0.807364	1.24147	1.34928	0.1218	1.11645	1.79954	1.16196	1.14749	2.15994	0.546171	3.74388	0.0705108	0.120552	0.583998	0.228193	0.467998	0.176521	0.0689537	0.292013	2.50934	4.26526	4.23509	0.235933
ZMO1251	ZMO1_ZMO1251	uncharacterized protein	7.83125	7.48736	7.51675	7.66984	7.94368	8.3756	8.59011	8.68547	8.42757	8.26109	-0.314507	0.112431	-0.161409	-0.343892	-0.182483	-0.456323	-0.0293854	0.309873	-0.114515	0.0519711	0.214508	0.162536	0.329023	-0.0953654	0.544349	1.10275	1.16873	0.317403	0.75773	2.28233	0.619185	0.98993	2.79801	1.30552	3.74213	0.137257	2.24314	0.634005	0.23832	1.42862	0.998932	2.40452	0.501699	4.05535	7.40873	7.25961	2.30679
ZMO1260	ZMO1_ZMO1260	TonB-dependent receptor	3.02077	3.13203	2.75869	3.08927	3.00974	2.79904	3.50449	3.32736	3.15276	3.85529	-0.262079	-0.0110354	0.0684929	0.111254	0.0427606	0.122289	0.373333	0.528316	1.05624	0.353715	0.705445	0.351729	-0.350799	0.177129	-0.221728	0.372462	0.568666	0.84555	0.063494	1.45166	0.0355599	0.264712	0.539802	0.169755	0.609308	2.48768	3.28095	5.98389	2.10126	4.32715	2.08722	2.08064	0.875038	1.17152	2.48109	3.53339	5.04768
ZMO1268	ZMO1_ZMO1268	uncharacterized protein	6.94935	7.44047	7.91618	6.75856	6.41314	6.65496	6.16828	6.30444	6.23088	6.30406	0.966822	-0.536211	-0.190789	0.49112	0.681909	1.02733	-0.475702	-0.350518	-0.350904	-0.424078	-0.486687	-0.0626089	-0.135783	-0.136169	-0.29439	-1.2722	-1.61173	-0.109084	-0.52768	6.88459	4.40212	1.40839	4.41502	5.75768	7.56781	4.29178	2.90272	2.90616	3.53446	4.03291	0.338768	0.907362	0.910721	2.39007	8.54686	9.22122	0.682751
ZMO1271	cysG2	siroheme synthase CysG	9.27544	8.82108	9.49808	8.36897	8.33156	8.43299	8.5153	8.19084	8.04094	8.42627	0.222635	-0.943883	-0.90647	-0.454365	0.452106	0.489518	-0.677	-0.242152	-0.00672239	-0.392049	0.0823093	0.474358	0.0890317	0.324461	-0.842455	-0.305781	-1.30724	0.0947052	-0.328033	0.28995	1.81428	1.72602	0.799093	0.793931	0.880459	1.34001	0.321046	0.00697074	0.586942	0.0930097	0.750687	0.101347	0.461405	1.57529	0.480339	2.65839	0.10847
ZMO1283	ZMO1_ZMO1283	LacI family transcriptional regulator	7.92851	7.9878	7.98916	7.80801	6.66277	8.18387	7.7895	7.67213	8.18516	7.43702	0.06065	-1.26574	-0.120503	0.0592907	0.179793	1.32503	-0.00135937	-0.511746	-0.746856	0.00128807	-0.394379	-0.395667	0.352477	0.117367	0.255364	-0.198306	-0.317032	0.774247	0.377154	0.26316	7.29889	0.61784	0.285693	1.1688	7.92061	0.00521809	3.57277	5.01733	0.00450997	2.72175	2.73154	2.39855	0.597255	1.62751	1.32599	2.11932	5.16514
ZMO1284	sldC	sorbitol dehydrogenase cytochrome c subunit	7.46506	6.23922	6.41713	6.84927	5.5316	6.75232	7.13572	7.11856	6.83662	7.24988	-1.04793	-1.93347	-0.615792	-1.22584	-0.610049	0.707625	-0.177908	0.366241	0.497559	0.0843001	0.383402	0.299102	-0.114157	0.0171611	-0.712742	0.896501	0.701432	1.71828	-0.0126503	4.88618	7.53706	2.95148	5.92265	3.21652	3.7303	0.711939	1.60651	2.32704	0.250398	1.70094	1.24163	0.361428	0.0432202	3.43455	4.62631	3.37967	7.00558
ZMO1285	sldL	solbitol dehydrogenase large subunit	7.99739	6.37778	6.82856	6.94694	5.87176	6.48153	6.95267	6.79634	6.91445	7.31369	-1.16883	-2.12563	-1.05045	-1.61961	-0.56916	0.50602	-0.450788	0.314811	0.832154	0.432921	0.471132	0.0382112	-0.361022	0.156321	-1.51586	0.574889	-0.0322194	1.44193	-0.0324817	3.13511	5.39451	2.79724	4.65686	1.5053	1.29581	1.11626	0.622295	2.14534	0.940784	1.05019	0.0542762	0.742845	0.260681	4.04937	1.52446	0.0453611	3.8643
ZMO1286	sldS	sorbitol dehydrogenase small subunit	9.39306	7.57579	8.08655	7.87411	7.07777	6.26268	6.85755	6.40481	7.22993	7.68549	-1.30652	-2.3153	-1.51896	-1.81727	-0.298317	0.498024	-0.510756	0.142129	1.42281	0.967253	0.594864	-0.372388	-0.827942	0.452735	-3.13038	-0.718245	-1.68174	0.607721	-0.644174	2.31234	4.18672	2.74163	3.63133	0.399499	0.768083	0.793696	0.148897	2.54917	1.6071	0.859561	0.470553	1.31941	0.603536	5.3943	1.23575	3.05936	0.883824
ZMO1289	ZMO1_ZMO1289	putative transglycosylase-associated protein	6.22605	4.81821	5.12859	5.32461	5.01247	4.38187	5.07818	5.11087	4.82435	5.58097	-1.09746	-1.21358	-0.901445	-1.40784	-0.506397	-0.194263	-0.310381	0.728997	1.1991	0.442478	0.696307	0.253829	-0.502793	-0.0326897	-1.84418	0.259971	-0.0177199	0.568501	-0.500255	2.15212	2.41943	1.69484	3.14544	0.909306	0.271627	0.48387	1.29558	2.38634	0.677911	1.22131	0.336278	0.800112	0.0346079	3.76241	0.387512	0.0184401	0.938803
ZMO1294	murQ	N-acetylmuramic acid 6-phosphate etherase MurQ	6.0712	6.13926	5.97531	6.48292	6.55504	7.17228	7.07519	7.40993	6.95874	6.70968	-0.0958853	0.483845	0.411729	0.0680657	-0.343663	-0.415779	0.163951	0.237657	-0.462595	-0.213536	-0.097087	0.116449	0.365508	-0.334744	1.10108	0.935929	1.43462	0.154643	0.475817	0.228001	1.7538	1.43235	0.17026	1.27739	1.62685	0.491032	0.703174	1.65872	0.61245	0.231372	0.287383	1.22974	1.09758	4.26171	3.99244	5.3219	0.406881
ZMO1295	ZMO1_ZMO1295	organic radical activating enzyme	5.19345	5.18737	4.95497	5.61245	5.74288	5.78145	5.73279	6.04943	5.72687	5.77694	-0.23848	0.549434	0.419001	-0.00607889	-0.42508	-0.555513	0.232401	0.267981	-0.00450743	-0.0545796	-0.0486543	0.00592532	-0.0441469	-0.316635	0.587999	0.545423	1.09446	0.034057	0.114418	0.682581	1.9832	1.41619	0.0128469	1.61812	2.2392	0.742877	0.794053	0.00865534	0.116314	0.102468	0.0114131	0.0921335	0.986607	2.15056	2.19153	4.13823	0.0696245
ZMO1305	ZMO1_ZMO1305	DUF526 domain-containing protein	10.7329	10.7131	10.7145	9.94241	9.67661	10.046	9.67086	9.51785	9.7319	9.88071	-0.0184084	-1.05626	-0.790469	-0.0197681	0.7707	1.03649	-0.00135975	-0.528163	-0.165303	-0.314119	-0.37516	-0.0610404	-0.209857	0.153004	-0.686859	-1.04225	-1.19661	0.204099	-0.21051	0.0306091	3.40432	2.49486	0.0362183	2.68592	3.65698	0.00240141	1.53535	0.347493	0.784903	0.988956	0.109343	0.46771	0.316159	2.11927	3.67674	3.84634	0.451605
ZMO1306	ZMO1_ZMO1306	hemolysin A	4.45998	4.77706	4.41737	5.18736	5.43437	5.24735	5.51923	5.43765	4.99765	5.28108	-0.0426121	0.974385	0.727377	0.317081	-0.410296	-0.657304	0.359693	0.190304	0.0337305	-0.249701	0.271886	0.521587	0.238155	0.0815821	0.787365	0.74217	1.02028	-0.15329	-0.189714	0.0648776	2.74856	1.96022	0.762893	1.06674	1.93632	0.898871	0.355444	0.0506486	0.499125	0.556255	1.29294	0.470111	0.13173	2.15502	2.23782	2.88975	0.273312
ZMO1317	ZMO1_ZMO1317	uncharacterized protein	5.74178	6.81163	6.37415	7.24112	6.92934	6.39039	6.9423	6.73375	7.1963	6.34475	0.632368	1.18757	1.49934	1.06986	-0.429483	-0.11771	0.437489	0.343362	-0.0456407	0.805912	0.551913	-0.253999	0.597554	0.208551	0.648611	0.130668	0.359605	-0.584596	-0.0448167	1.71246	3.48852	4.34534	3.44274	1.17615	0.230499	1.20454	0.781067	0.0720692	2.29304	1.4434	0.529659	1.59569	0.413062	1.76703	0.260898	0.829451	1.55233
ZMO1319	ZMO1_ZMO1319	uncharacterized protein	5.80368	6.12334	5.50071	6.47657	6.43135	6.80408	6.82229	6.38819	6.7794	6.70666	-0.302969	0.627676	0.672891	0.319659	-0.353232	-0.308017	0.622628	-0.415897	-0.0974219	-0.0246897	0.0182025	0.0428921	0.115624	0.434099	1.00041	0.698951	0.88748	0.27531	0.302827	0.523514	1.34249	1.4669	0.630173	0.71698	0.600804	1.49225	0.78737	0.134962	0.0310978	0.022724	0.0553703	0.16382	0.832478	2.37601	1.72482	2.06449	0.463729
ZMO1321	guaB	inosine-5'-monophosphate dehydrogenase	9.86495	9.68135	9.59379	10.0806	9.6813	10.4948	10.0343	10.1636	10.4594	9.38047	-0.271169	-0.183652	0.215686	-0.183607	-0.399294	4.42534e-05	0.0875617	-0.331132	-1.11428	-0.0353355	-0.46044	-0.425105	0.653842	-0.129308	0.6298	0.352967	0.569837	-0.30083	0.378778	0.899599	0.543579	0.668281	0.610728	1.66216	0.000100274	0.244177	1.16617	4.5316	0.0792854	1.77136	1.60396	2.67481	0.350182	2.56523	1.42296	2.28774	1.0297
ZMO1324	ZMO1_ZMO1324	HPr kinase	4.02571	4.16979	4.00845	4.80057	5.09111	3.81849	4.29739	4.1854	4.29631	4.37229	-0.0172555	1.0654	0.774863	0.144075	-0.630787	-0.921325	0.161331	0.366909	0.553804	0.47782	0.478906	0.00108535	-0.0748981	0.111996	-0.207223	0.127608	0.176942	-0.71882	-0.504265	0.0182061	2.11267	1.42602	0.194172	1.23139	1.98011	0.221568	0.54262	0.924064	0.762645	0.764896	0.00112348	0.084395	0.13139	0.267578	0.168841	0.221881	1.29555
ZMO1334	ZMO1_ZMO1334	polyisoprenoid-binding periplasmic YceI-like protein	8.75677	9.0387	9.04742	8.49284	8.50863	8.22213	8.00891	8.42309	7.72847	8.03122	0.29065	-0.248145	-0.263937	0.281931	0.545868	0.530077	-0.00871841	0.200957	-0.190911	-0.493658	-0.213226	0.280432	-0.0223143	-0.414183	-0.534641	-1.0298	-0.624334	-0.477407	-0.764362	1.0498	0.854595	0.926065	1.1358	2.55785	2.4743	0.0212484	0.650042	0.608497	2.04695	0.701793	1.00208	0.0512076	1.65132	2.2495	4.77621	2.68408	1.9662
ZMO1335	wrbA	flavoprotein WrbA	10.0262	9.97669	10.0519	9.46553	9.49492	8.65882	8.8776	8.90531	8.54103	9.47597	0.0257004	-0.531265	-0.560655	-0.0495011	0.511154	0.481764	-0.0752015	0.246486	0.817151	-0.117794	0.21878	0.336574	-0.598371	-0.0277063	-1.36737	-1.09909	-1.14658	-0.0189496	-0.924506	0.102025	3.81016	4.00832	0.238422	4.00358	3.78603	0.395929	1.61439	5.51049	0.622779	1.38846	2.35139	4.25415	0.110824	7.78009	7.20387	6.9848	0.0733035
ZMO1344	dkgA	2,5-diketo-D-gluconate reductase A	7.13011	8.22988	8.39551	7.20903	7.84124	8.06111	8.10315	8.21357	7.25102	8.23699	1.2654	0.711129	0.0789181	1.09977	1.02085	0.388639	-0.165632	0.152461	0.175875	-0.810098	0.0420351	0.852133	-0.13384	-0.110426	0.931	-0.126733	-0.181938	0.395746	0.0419835	7.47044	4.9734	0.379765	7.24863	6.91485	3.07981	1.10436	0.880711	1.0606	5.51326	0.179092	5.72756	0.743489	0.580098	6.10805	0.779675	1.10829	2.8487
ZMO1352	ZMO1_ZMO1352	intergral membrane protein	11.7262	11.7084	11.6656	11.3522	10.9737	11.3477	11.5995	11.1647	11.619	12.0254	-0.0605764	-0.752469	-0.374012	-0.0177338	0.356279	0.734735	0.0428426	-0.183021	0.677709	0.271325	0.251822	-0.0195035	-0.425887	0.434842	-0.378451	-0.108895	-0.500895	1.05173	0.266887	0.12494	2.72414	1.16287	0.0369518	1.22861	2.93097	0.0942974	0.46247	2.42199	0.766201	0.695558	0.0371043	1.37425	1.41121	1.18074	0.273164	1.68629	3.84207
ZMO1353	ZMO1_ZMO1353	DUF336 domain-containing protein	9.03274	9.06499	9.12552	8.72156	8.67011	10.0836	9.93239	10.1079	9.96895	10.1205	0.0927814	-0.362631	-0.311177	0.0322558	0.343433	0.394887	-0.0605255	0.0242334	0.0368555	-0.114672	-0.151238	-0.0365657	-0.188093	-0.175471	1.05089	0.867396	0.982341	1.45038	1.24739	0.736092	3.75995	3.22841	0.22207	3.89389	4.42223	0.478389	0.143901	0.233369	0.969599	1.38635	0.231205	1.82214	1.67223	8.2597	7.79848	7.95044	9.75565
ZMO1372	ZMO1_ZMO1372	short-chain dehydrogenase/reductase SDR	6.05365	5.57492	5.95148	5.24993	5.32813	5.37938	5.64604	5.64743	5.37751	6.75884	-0.102177	-0.725527	-0.803723	-0.478738	0.324984	0.246789	-0.376561	0.268056	1.37946	-0.00187036	0.266663	0.268533	-1.1128	-0.00139322	-0.674279	0.0711228	-0.304045	1.43071	0.127574	0.152722	1.74225	1.97439	1.15366	0.697395	0.49009	0.844406	0.484847	3.58049	0.00242899	0.481662	0.485939	2.86786	0.00180806	1.59028	0.112746	0.569174	3.71019
ZMO1373	ZMO1_ZMO1373	uncharacterized protein	10.7105	11.1464	11.1224	10.1406	9.92801	9.57317	9.80366	9.65852	9.69	10.7695	0.411903	-0.78245	-0.569878	0.435958	1.00584	1.21841	0.024055	0.0853433	1.19634	0.116824	0.230486	0.113662	-0.965856	0.145143	-1.13728	-1.34276	-1.46384	0.841508	-0.450582	1.21616	2.65644	1.83219	1.46961	3.78655	4.5109	0.0476331	0.171618	4.09043	0.247501	0.57311	0.239581	3.32462	0.321336	3.90216	4.89824	4.87875	2.87695
ZMO1380	ZMO1_ZMO1380	AraC family transcriptional regulator	6.03377	5.75892	6.28119	4.87509	4.02884	5.22629	4.98791	4.95045	5.18923	4.64882	0.247424	-2.00493	-1.15867	-0.274846	0.883828	1.73008	-0.522271	-0.275833	-0.577466	-0.0370565	-0.238373	-0.201316	0.339093	0.0374597	-0.807483	-0.77101	-1.33074	0.619979	0.314135	0.3395	4.19614	2.38373	0.432987	1.92755	3.98459	0.988565	0.388188	1.0006	0.0408213	0.32438	0.26452	0.503033	0.0412849	1.53964	1.62899	2.7844	1.09732
ZMO1381	ZMO1_ZMO1381	aminoglycoside phosphotransferase	2.67528	3.19622	3.00815	2.42	3.05977	3.57684	3.19346	3.49219	2.2492	2.52768	0.332875	0.384498	-0.255277	0.520945	0.776222	0.136447	0.18807	-0.0846509	-1.04915	-1.32764	-0.383376	0.944261	0.665776	-0.298725	0.90156	-0.00276149	0.484034	-0.53209	-0.170801	1.01172	1.21954	0.71642	2.00054	3.13676	0.363412	0.543694	0.18448	3.86671	4.77142	1.21495	3.49063	2.3983	0.878777	3.33177	0.00561401	1.63445	1.83757
ZMO1382	ZMO1_ZMO1382	aspartate aminotransferase family protein	3.56116	4.55149	4.33611	3.52584	3.76408	5.19897	4.77091	5.06182	3.73958	3.82859	0.774957	0.20292	-0.0353187	0.990333	1.02565	0.787413	0.215376	-0.137144	-1.37038	-1.45939	-0.428058	1.03133	0.942321	-0.290914	1.63781	0.21942	0.72571	0.0645127	0.213739	3.12206	0.597055	0.0770156	4.32445	4.46035	3.48301	0.72529	0.364414	5.26106	5.52427	1.56507	4.13143	3.79709	0.952398	6.01654	0.743002	2.91204	0.149608
ZMO1383	ZMO1_ZMO1383	hypothetical protein	0.749108	1.40161	0.209012	0.552017	1.47398	0.865747	1.76312	2.02086	0.464291	-0.81823	-0.540095	0.724876	-0.197091	0.652498	0.849589	-0.0723777	1.19259	1.15511	-1.68398	-0.401456	0.897371	1.29883	2.58135	-0.257742	0.11664	0.361513	1.81185	-2.29221	-0.0877257	0.279412	0.477828	0.103981	0.450989	0.847761	0.0486807	0.96762	1.11432	1.76316	0.296661	0.809337	1.28961	2.80457	0.176309	0.0590724	0.291836	1.51182	2.48351
ZMO1385	ZMO1_ZMO1385	toxic anion resistance family protein	9.27955	8.8135	8.90056	8.5323	8.18779	8.27232	8.28158	7.82335	8.10162	8.34432	-0.378988	-1.09176	-0.747252	-0.466053	0.2812	0.625708	-0.0870642	-0.448967	0.0719994	-0.170702	0.00926105	0.179963	-0.0627384	0.458228	-1.00723	-0.531916	-1.07721	0.15653	-0.430679	0.724611	2.70914	1.73469	1.06751	0.554822	1.55743	0.136134	0.90318	0.0996797	0.267075	0.0117594	0.284558	0.0857917	0.927511	2.47519	1.26648	2.6692	0.240898
ZMO1390	ZMO1_ZMO1390	uncharacterized protein	6.26867	6.82886	6.68836	6.36931	7.23473	6.27637	6.39113	6.1922	6.63357	6.23168	0.419688	0.966057	0.100635	0.560193	0.459558	-0.405865	0.140504	-0.0841772	-0.0446967	0.357199	0.114759	-0.24244	0.159455	0.198936	0.00770223	-0.437732	-0.496163	-1.00305	0.264266	2.27542	5.17026	0.372669	3.43873	2.79443	2.43205	0.637758	0.299546	0.143114	1.87717	0.438897	1.15034	0.667538	0.88963	0.0220645	2.64851	2.75035	5.32607
ZMO1391	ZMO1_ZMO1391	diacylglycerol kinase catalytic region	6.84917	7.77424	7.54618	7.19959	8.46532	7.51629	7.67397	7.61751	7.56018	7.06551	0.697006	1.61615	0.350415	0.925067	0.574652	-0.691085	0.228061	0.101223	-0.450776	0.043889	0.157688	0.113799	0.608464	0.0564653	0.667114	-0.100265	0.0713307	-1.39981	0.360588	2.57957	5.65994	1.10756	3.807	2.29613	2.82618	0.713423	0.232178	1.52953	0.0903256	0.397238	0.266833	2.20671	0.119137	2.45479	0.255774	0.154873	5.06028
ZMO1392	ZMO1_ZMO1392	uncharacterized protein	6.68753	7.87922	7.69269	6.7771	8.30638	7.47211	7.65486	7.62824	7.63574	7.20559	1.00517	1.61885	0.0895731	1.1917	1.10212	-0.427153	0.186529	0.156132	-0.266518	0.163631	0.182755	0.0191245	0.449273	0.0266239	0.784581	-0.22436	-0.0644545	-1.10079	0.858639	4.24446	6.20647	0.233038	5.28972	4.96829	1.87211	0.646971	0.459009	0.913377	0.487018	0.560564	0.0426361	1.78104	0.0604096	3.34795	0.821949	0.159163	4.59776
ZMO1399	ZMO1_ZMO1399	fatty acid hydroxylase	6.38942	8.8997	8.83323	6.52047	9.26594	7.43898	8.7465	8.89279	7.51184	8.42859	2.44381	2.87652	0.131051	2.51028	2.37923	-0.366247	0.0664667	1.45381	0.989617	0.0728665	1.30753	1.23466	0.31791	-0.146282	1.04956	-0.153194	0.0595548	-0.837351	0.991372	7.23072	7.97068	0.295844	7.76512	7.52148	1.2283	0.148887	4.98892	3.52526	0.149016	4.56379	4.34017	0.908167	0.338187	3.73386	0.400674	0.118867	2.96817
ZMO1400	ZMO1_ZMO1400	uncharacterized protein	6.75343	8.09626	7.87475	6.70089	8.50124	7.42848	7.88002	8.30623	7.04733	7.20251	1.12133	1.74781	-0.0525376	1.34283	1.39537	-0.404981	0.221506	0.877746	-0.225967	-0.381148	0.451542	0.83269	0.677509	-0.426205	0.675053	-0.216238	0.431473	-1.29873	0.346443	6.41783	8.42095	0.202941	7.63165	7.80633	2.8463	1.38469	5.36729	1.26392	2.40252	2.90116	5.14868	4.32531	2.72428	4.31133	1.34274	2.76132	7.0695
ZMO1401	xthA1	exodeoxyribonuclease III XthA	8.71817	8.17704	8.14692	8.48909	9.13509	8.30906	9.22622	9.04167	8.10225	10.1223	-0.571256	0.41692	-0.229087	-0.54113	-0.312043	-0.95805	0.0301259	0.732605	1.81321	-0.206815	0.917161	1.12398	-0.896047	0.184555	-0.409113	1.04918	0.894748	0.987176	-0.386841	1.41809	0.944186	0.43729	1.48625	0.729283	2.91953	0.0485331	1.93303	4.9063	0.384924	2.51619	3.13939	2.4505	0.33455	0.921235	3.21292	2.44644	2.73151
ZMO1402	ZMO1_ZMO1402	iron-sulfur cluster assembly accessory protein	9.21543	8.81458	8.45784	9.44666	9.46999	8.46691	9.37035	9.12316	8.56527	10.2391	-0.757593	0.254562	0.231231	-0.40085	-0.632081	-0.655412	0.356743	0.65625	1.77215	0.0983603	0.903443	0.805083	-0.868708	0.247193	-0.748524	0.555769	0.665319	0.769065	-0.881395	2.06654	0.513613	0.454817	1.03934	1.8536	1.93721	0.893067	1.73525	4.90248	0.163328	2.53586	2.22075	2.42536	0.494819	2.03698	1.58029	1.76493	2.10389
ZMO1403	ZMO1_ZMO1403	peptidase M23	7.70479	8.86021	9.07245	8.20306	8.61031	9.3421	8.61448	8.96376	8.5661	8.37566	1.36766	0.905523	0.498266	1.15542	0.657153	0.249896	-0.212238	-0.37834	-0.966431	-0.775994	-0.727619	0.0483742	0.238812	-0.34928	1.63731	-0.245733	-0.108692	-0.234649	0.363045	2.21135	1.32887	0.612786	2.01692	0.987698	0.290116	0.23869	0.431912	1.44394	1.08889	1.00154	0.0423903	0.246393	0.390932	2.71469	0.284302	0.100608	0.241309
ZMO1406	ZMO1_ZMO1406	alpha/beta hydrolase fold protein	8.84793	8.9238	8.83715	8.77483	8.19126	7.71637	7.62932	7.59201	8.00921	7.93541	-0.0107756	-0.656667	-0.0730957	0.0758724	0.148968	0.732539	0.0866479	-0.12436	0.219048	0.292844	-0.0870448	-0.379889	-0.306093	0.0373153	-1.13156	-1.29448	-1.24514	-0.255844	-0.765619	0.0257471	3.04646	0.203308	0.23637	0.54198	3.73076	0.276881	0.385013	0.792292	1.1556	0.249675	1.61077	1.22357	0.0953853	5.05833	6.00884	5.45505	0.969726
ZMO1410	bfr1	bacterioferritin	10.0774	9.25686	9.08798	9.0781	8.66901	9.06288	9.59361	9.29009	9.55075	10.4652	-0.989408	-1.40837	-0.999283	-0.820526	0.178757	0.587846	0.168881	0.227202	1.4023	0.487865	0.530731	0.0428657	-0.871568	0.303529	-1.0145	0.336754	0.202107	1.79617	0.472645	2.32564	3.41102	2.3525	2.0774	0.301533	1.37392	0.281547	0.361586	3.3962	0.959721	1.07077	0.0548973	2.00212	0.519763	2.39381	0.667492	0.313321	4.29783
ZMO1413	ZMO1_ZMO1413	ribosomal-protein-alanine N-acetyltransferase	6.28564	6.10949	5.87181	6.42531	6.85876	6.96645	7.8667	6.99822	6.95288	7.81118	-0.413832	0.573115	0.139673	-0.17615	-0.315823	-0.749266	0.237682	0.0317663	0.84473	-0.0135759	0.900249	0.913825	0.0555186	0.868482	0.680812	1.75721	1.12641	0.952426	0.527563	0.809328	1.23528	0.209989	0.308538	0.641694	1.9393	0.446732	0.041515	2.0078	0.0172949	2.166	2.20453	0.0749566	2.0756	1.53876	4.70062	2.79502	2.31364
ZMO1414	ZMO1_ZMO1414	tRNA(adenosine(37)-N6)- threonylcarbamoyltransferase complex dimerization subunit type 1 TsaB	8.50126	8.14326	7.96187	8.72016	8.81814	8.70185	9.30583	8.26127	8.82014	9.90827	-0.539386	0.316884	0.218898	-0.357995	-0.576893	-0.674879	0.181391	-0.44058	1.20642	0.118294	0.603982	0.485688	-0.602443	1.04456	0.20059	1.16257	0.299396	1.09013	0.0999857	1.26516	0.634634	0.397074	0.836561	1.54801	1.8805	0.352284	0.97344	3.26878	0.189812	1.46191	1.10487	1.45719	2.80658	0.356401	3.45307	0.589955	2.93914
ZMO1424	clpB	ATP-dependent chaperone ClpB	11.1858	10.7922	11.4001	10.0348	9.82657	10.1501	10.3344	10.3788	9.69779	10.4366	0.214353	-1.35921	-1.15096	-0.393595	0.757361	0.96562	-0.607948	0.22865	0.286527	-0.452314	0.1843	0.636613	-0.102227	-0.0443504	-1.03568	-0.457784	-1.02138	0.610062	-0.337037	0.339522	3.31378	2.7795	0.824598	1.90222	2.53051	1.44684	0.367581	0.487401	0.877633	0.282627	1.36608	0.142386	0.057333	2.47065	1.00378	2.43179	1.29353
ZMO1425	thiE2	thiamine monophosphate synthase	7.06042	6.60045	7.12283	6.32734	6.16548	5.82921	6.26039	6.87938	6.00779	6.66968	0.0624125	-0.894943	-0.733082	-0.459974	0.273108	0.434969	-0.522387	1.05017	0.840476	0.178585	0.431181	0.252596	-0.409295	-0.61899	-1.23121	-0.340057	-0.243454	0.504206	-0.319546	0.121206	3.08741	2.4819	1.58183	0.807713	1.47413	1.85213	3.63114	2.88774	0.417438	1.29772	0.64864	1.21357	2.03685	4.21697	1.07432	0.618552	1.58313
ZMO1426	ZMO1_ZMO1426	DNA repair protein RadC	6.40438	6.9148	6.43237	6.10284	5.82522	6.07254	6.41769	6.55029	6.34634	6.57304	0.0279967	-0.579155	-0.301541	0.510426	0.811967	1.08958	0.482429	0.477741	0.500501	0.273792	0.345144	0.0713517	-0.155357	-0.132598	-0.331833	-0.497116	0.117911	0.747822	0.2435	0.0534766	1.98397	0.864832	1.90126	3.21376	4.26889	1.77436	1.56477	1.65867	0.762795	1.031	0.148058	0.371101	0.305688	0.979599	1.84094	0.265397	2.66846
ZMO1429	ZMO1_ZMO1429	NodT family RND efflux system outer membrane lipoprotein	8.02445	8.30994	8.17553	8.19121	8.20562	7.94544	7.56884	7.62179	7.76579	6.87294	0.151086	0.181169	0.166758	0.285491	0.118733	0.104322	0.134405	-0.323644	-1.07249	-0.179647	-0.376595	-0.196948	0.695898	-0.0529506	-0.079012	-0.741098	-0.553742	-1.33267	-0.425417	0.980399	1.24051	1.1145	2.42638	0.80672	0.682062	0.947992	2.52282	7.13696	1.2271	2.97972	1.38075	5.26025	0.261256	0.426182	5.91151	4.3435	8.12329
ZMO1430	ZMO1_ZMO1430	MFP subunit of RND efflux system transporter	8.48851	8.75938	8.67533	8.66636	8.90502	8.47103	8.36794	8.31183	8.46909	7.75155	0.186817	0.416507	0.177849	0.270867	0.0930183	-0.14564	0.0840506	-0.159198	-0.719479	-0.00193332	-0.103086	-0.101153	0.616392	0.0561119	-0.0174859	-0.39144	-0.363501	-1.15347	-0.197268	1.47169	3.6674	1.38243	2.56901	0.671793	1.20244	0.589566	1.19911	5.83509	0.00858151	0.681952	0.665468	5.18423	0.317185	0.0837257	3.77189	3.19892	7.93348
ZMO1431	ZMO1_ZMO1431	DUF1656 domain-containing protein	7.11322	7.37808	7.3788	7.42478	7.56558	7.37158	7.20183	7.1937	7.36592	6.40097	0.265577	0.452358	0.311561	0.264857	-0.046704	-0.187501	-0.000720409	-0.177879	-0.970607	-0.00565982	-0.169754	-0.164094	0.800853	0.00812541	0.258357	-0.176254	-0.1851	-1.16461	-0.058864	0.909564	1.79682	1.11939	1.02051	0.12278	0.651593	0.00168397	0.541752	4.11288	0.0122215	0.510446	0.488961	3.41921	0.0176506	0.877501	0.601708	0.570015	4.82384
ZMO1437	ZMO1_ZMO1437	lysine transporter LysE	6.38903	6.64995	6.90408	6.2064	6.59035	6.94978	6.80386	7.37259	5.90554	6.24019	0.515046	0.201313	-0.182636	0.260918	0.443554	0.0596047	-0.254129	0.422808	-0.709591	-1.04424	-0.145924	0.898316	0.563667	-0.568732	0.560745	0.153904	0.468507	-0.350159	-0.300858	1.27262	0.381138	0.338065	0.593253	1.18052	0.102945	0.573534	0.985638	1.90293	2.96356	0.257774	2.51116	1.42826	1.44459	1.41885	0.306655	1.12616	0.771219
ZMO1449	mtlD	mannitol-1-phosphate dehydrogenase	5.30496	4.83111	5.20493	4.74425	4.59712	7.07704	6.87453	6.87945	7.28031	7.15633	-0.100024	-0.707839	-0.560706	-0.47385	0.0868556	0.233989	-0.373826	-0.197593	0.0792906	0.203273	-0.202511	-0.405785	-0.281802	-0.00491796	1.77208	2.04342	1.67451	2.55921	2.53606	0.15562	1.77084	1.32033	1.19556	0.14705	0.480638	0.87869	0.347499	0.119887	0.359826	0.358165	0.86831	0.542119	0.00666529	4.66466	5.62556	4.44177	6.20097
ZMO1451	ZMO1_ZMO1451	purine nucleoside permease	6.40304	6.42939	6.1538	6.87765	7.02792	6.52199	6.41453	6.92456	6.25534	5.89738	-0.249233	0.624888	0.474619	0.0263577	-0.448262	-0.59853	0.27559	0.402563	-0.624618	-0.26665	-0.107465	0.159185	0.517153	-0.510028	0.118959	-0.0148637	0.770755	-1.13055	-0.622311	0.812811	2.56112	1.85309	0.0642911	1.93146	2.70211	1.04308	1.5098	2.55987	0.887502	0.281822	0.457163	2.05577	2.02189	0.318699	0.035221	3.21241	4.61399
ZMO1452	araJ1	MFS family predicted arabinose efflux permease araJ	6.41758	6.7396	6.70607	6.98547	7.16172	7.57411	7.14649	8.05942	6.76778	6.45147	0.28849	0.744135	0.567891	0.322013	-0.245878	-0.422122	0.0335227	0.485312	-1.12264	-0.806334	-0.427618	0.378716	0.695022	-0.912931	1.15653	0.406897	1.35335	-0.710247	-0.217697	0.614494	2.05961	1.47534	0.797151	0.562682	1.13346	0.0564872	1.20656	3.25822	2.26447	1.02405	0.87434	1.89678	2.60972	3.3586	1.08075	3.9161	1.94732
ZMO1456	ZMO1_ZMO1456	LysE family translocator	5.36525	4.70456	4.80719	5.25368	6.14362	5.75947	5.78424	6.26462	5.13724	5.47382	-0.558056	0.77837	-0.111568	-0.660686	-0.549118	-1.43906	-0.10263	0.505154	-0.285644	-0.62223	0.024776	0.647006	0.31042	-0.480378	0.394219	1.07968	1.45743	-0.669795	-0.116444	1.63694	2.4403	0.215828	2.24342	1.79648	4.89492	0.217772	1.44386	0.690294	1.87251	0.0414971	1.96342	0.768907	1.35422	1.04929	3.78931	4.58125	2.04688
ZMO1457	ZMO1_ZMO1457	major facilitator superfamily transporter	10.747	9.25937	9.60434	10.3244	8.65122	3.49209	3.63787	3.36693	3.57211	3.57693	-1.14262	-2.09574	-0.42253	-1.48759	-1.06506	0.608148	-0.344972	-0.125156	0.0848427	0.0800227	0.145776	0.0657538	0.0609338	0.270932	-7.25487	-5.6215	-6.23741	-5.07429	-6.75232	6.41553	9.17239	2.6411	8.01038	6.50727	4.18688	2.32648	0.573353	0.351818	0.327491	0.697819	0.258398	0.236071	1.55385	15.0475	14.2665	14.3274	13.3452
ZMO1458	ZMO1_ZMO1458	uncharacterized protein	9.08905	7.83505	7.94748	8.91992	7.38442	5.18832	5.60949	5.34258	5.56873	5.93236	-1.14157	-1.70463	-0.169128	-1.254	-1.08487	0.45063	-0.112427	0.154257	0.744038	0.380413	0.421172	0.0407595	-0.322866	0.266915	-3.90073	-2.22555	-2.6049	-1.45206	-3.35119	5.74822	7.51748	0.693628	6.55166	5.92043	2.64791	0.462347	0.615952	4.026	1.95564	2.20799	0.124899	1.59766	1.25415	11.3705	9.1632	9.4719	6.79734
ZMO1459	pnuC1	nicotinamide mononucleotide transporter PnuC	4.20689	4.36451	3.91746	4.91828	4.87983	3.97877	4.70683	4.44711	4.86136	5.33833	-0.28943	0.672936	0.711389	0.157614	-0.553775	-0.515322	0.447044	0.468339	1.35956	0.882591	0.728056	-0.154534	-0.631507	0.259717	-0.228122	0.34232	0.529647	0.458505	-0.0569201	1.05528	2.9387	3.11684	0.540665	2.62345	2.41842	2.04741	1.9403	5.57971	3.86455	3.19293	0.469697	2.74287	0.916588	0.774245	1.47238	2.24643	1.89094
ZMO1464	ZMO1_ZMO1464	hypothetical protein	6.55709	6.97262	6.49725	6.86803	6.01247	5.56908	5.80556	5.60652	6.17274	6.29889	-0.059835	-0.544617	0.310946	0.415538	0.104591	0.960155	0.475373	0.0374384	0.72981	0.603656	0.236476	-0.36718	-0.493334	0.199037	-0.988003	-1.16707	-0.89073	0.286424	-0.695293	0.0648232	0.879688	0.428599	0.696856	0.131637	2.02882	0.829836	0.0395587	1.28577	1.00579	0.305849	0.528735	0.773498	0.248698	1.88097	2.54645	1.65524	0.386891
ZMO1466	ZMO1_ZMO1466	putative alpha/beta hydrolase	9.89179	9.27025	9.75529	8.79711	8.45539	7.19879	7.05141	7.13002	6.87631	6.84138	-0.136501	-1.43641	-1.09469	-0.621542	0.473143	0.814863	-0.485041	-0.0687713	-0.357404	-0.322481	-0.147376	0.175104	0.210028	-0.0786049	-2.69301	-2.21884	-2.62528	-1.61401	-1.9208	0.206811	3.63184	2.73844	1.55823	1.09869	2.16963	1.13463	0.0955397	0.67783	0.593722	0.226244	0.277702	0.346323	0.11064	6.14518	5.7044	6.03484	4.05725
ZMO1470	ZMO1_ZMO1470	transglycosylase domain-containing protein	6.45216	6.78434	7.06536	6.67864	7.52938	6.58047	6.70244	6.62471	6.20147	6.7337	0.613197	1.07722	0.22648	0.332183	0.105703	-0.745033	-0.281014	0.0442464	0.153231	-0.378992	0.121976	0.500968	-0.0312551	0.0777299	0.128307	-0.0818997	-0.440643	-0.795677	-0.477165	1.39008	2.73386	0.386994	0.706986	0.173873	1.98387	0.569922	0.0603768	0.241	0.745262	0.1846	1.07131	0.0418741	0.111053	0.19573	0.13024	0.906646	1.92387
ZMO1476	ZMO1_ZMO1476	uncharacterized protein	6.71843	6.97981	6.37184	7.58416	6.58273	6.823	7.08122	6.62213	8.00594	7.043	-0.346588	-0.135693	0.865732	0.261381	-0.604352	0.397074	0.607969	-0.200875	0.219995	1.18293	0.258221	-0.924712	0.0382256	0.459096	0.104577	0.101417	0.25029	0.460265	0.421778	0.467999	0.152506	1.52175	0.368715	1.07857	0.625238	1.08695	0.24019	0.267641	2.22796	0.324799	1.65297	0.0388346	0.670321	0.113926	0.121833	0.312694	0.672529
ZMO1485	ZMO1_ZMO1485	deoxyguanosinetriphosphate triphosphohydrolase	8.57389	7.93715	8.42175	7.48383	6.78967	7.80977	7.88438	7.5982	7.40522	7.83754	-0.152139	-1.78423	-1.09006	-0.636743	0.45332	1.14748	-0.484604	-0.211561	0.02777	-0.40455	0.0746147	0.479164	0.0468447	0.286176	-0.764129	-0.0527709	-0.823551	1.04787	-0.0786149	0.157804	3.1977	1.82533	1.0345	0.665294	2.16699	0.725308	0.231144	0.0255739	0.511568	0.0719744	0.635332	0.0439718	0.332206	1.16439	0.0548538	1.28242	1.73869
ZMO1493	ZMO1_ZMO1493	putative membrane protein	6.94199	7.09306	6.84528	7.42615	7.02151	7.52413	7.50584	8.04054	7.72956	7.12842	-0.0967143	0.079519	0.484159	0.151071	-0.333087	0.0715522	0.247786	0.516402	-0.395716	0.205424	-0.0182899	-0.223714	0.377426	-0.534692	0.582144	0.412783	1.19526	0.106909	0.303409	0.233565	0.185851	1.78102	0.449533	1.24588	0.182788	0.848598	1.92708	1.38247	0.591656	0.0376447	0.660325	1.30122	2.0098	2.22333	1.63625	4.62762	0.263082
ZMO1494	argB	acetylglutamate kinase	7.69265	7.67308	7.60652	7.88735	7.87644	8.8941	8.64343	9.05459	8.28987	8.25866	-0.0861364	0.183788	0.1947	-0.0195686	-0.214268	-0.203357	0.0665678	0.160494	-0.635436	-0.604223	-0.250668	0.353555	0.384768	-0.411162	1.20145	0.970347	1.44808	0.382222	0.402523	0.260535	0.670045	0.721978	0.0552876	0.920608	0.860048	0.213988	0.562875	3.0897	2.92882	1.00283	1.55985	1.73357	1.88078	5.49927	4.99177	6.3008	1.71937
ZMO1495	ZMO1_ZMO1495	ATP/cobalamin adenosyltransferase	5.80488	6.05297	5.49721	6.95339	7.07705	6.80864	7.78015	7.67685	6.72826	7.33341	-0.307664	1.27217	1.14851	0.248091	-0.900418	-1.02408	0.555756	0.868212	0.524776	-0.0803808	0.971513	1.05189	0.446737	0.103301	1.00376	1.72718	2.17963	0.256366	-0.225132	0.525889	3.05785	2.73885	0.449495	2.30573	2.66863	1.27149	1.98249	1.04928	0.10757	2.2654	2.48256	0.850959	0.142249	2.35289	4.48266	5.04931	0.417798
ZMO1506	ZMO1_ZMO1506	uncharacterized protein	9.40405	9.4355	9.02248	9.33066	9.17766	8.00352	8.42688	7.86904	8.55313	8.9606	-0.381565	-0.226387	-0.0733827	0.0314593	0.104842	0.257846	0.413024	-0.134484	0.957075	0.54961	0.42336	-0.126251	-0.533716	0.557844	-1.40052	-1.00862	-1.15344	-0.217061	-0.77753	1.23394	0.626877	0.159662	0.0694681	0.269273	0.835027	1.53363	0.325872	3.5966	1.95089	1.40976	0.301781	1.88259	1.98623	5.0559	4.12148	4.28513	0.593873
ZMO1521	ZMO1_ZMO1521	uncharacterized protein	2.58201	1.94467	1.75157	2.7673	2.57704	2.50227	3.14177	2.92882	2.72994	2.89213	-0.830443	-0.00497036	0.18529	-0.637333	-0.822624	-0.632363	0.193109	0.426557	0.389868	0.227675	0.639508	0.411833	0.249641	0.212951	-0.0797425	1.1971	1.17726	0.315096	-0.0373575	2.54349	0.00780649	0.384436	2.07947	2.78504	2.06012	0.453625	1.12047	0.996959	0.497756	1.87052	1.07056	0.559692	0.457437	0.142084	4.06584	3.67097	0.755732
ZMO1524	ZMO1_ZMO1524	EamA domain-containing protein	6.96727	7.20803	6.99298	7.24996	7.13705	7.73432	7.37091	8.07551	7.44029	7.15938	0.0257182	0.169782	0.282689	0.240763	-0.0419257	0.0709819	0.215045	0.341192	-0.57494	-0.294026	-0.36341	-0.0693847	0.211529	-0.704602	0.767054	0.162881	1.08253	0.0223333	0.190339	0.0508791	0.434355	0.835085	0.763066	0.0946636	0.170423	0.659201	1.06663	2.05761	0.878934	1.15751	0.149694	0.573967	2.60424	2.85945	0.462333	4.04179	0.0438737
ZMO1530	ZMO1_ZMO1530	KpsF/GutQ family protein	9.069	9.24629	9.50986	9.00425	8.58731	7.93301	8.23744	8.32521	8.05209	8.18833	0.440857	-0.481686	-0.0647451	0.17729	0.242035	0.658976	-0.263567	0.392198	0.255317	0.119071	0.304422	0.185351	0.049105	-0.087776	-1.13598	-1.00885	-1.18464	-0.398981	-0.952168	3.19526	3.49598	0.298177	1.20649	1.78878	5.03599	1.98449	2.82204	1.70727	0.639405	2.1143	1.13581	0.214584	0.433774	6.98654	6.8637	7.17454	2.87499
ZMO1533	ZMO1_ZMO1533	hypothetical protein	10.619	9.75144	9.8946	9.63727	8.76217	8.31793	8.68846	8.56235	8.82246	9.57479	-0.724382	-1.85681	-0.981706	-0.867538	0.114168	0.989269	-0.143156	0.244424	1.25686	0.504536	0.370534	-0.134002	-0.886327	0.12611	-2.30105	-1.06298	-1.33225	0.812614	-0.814811	1.03933	3.2165	1.5356	1.47385	0.121819	1.73742	0.157104	0.263438	2.08052	0.649738	0.438514	0.131572	1.34861	0.122952	3.97191	1.89761	2.22884	1.20621
ZMO1540	feoA	FeoA family protein	10.3432	10.5461	10.6518	10.3372	10.2543	9.11451	7.9549	8.34155	8.54562	9.14624	0.308646	-0.088882	-0.00600072	0.202879	0.20888	0.291761	-0.105767	-0.772964	0.0317246	-0.568895	-1.15961	-0.590716	-1.19134	-0.386648	-1.22866	-2.59115	-2.31027	-1.10806	-1.79156	0.907059	0.19331	0.0111122	0.59272	0.615341	0.949223	0.264065	2.80816	0.0619173	1.97313	4.20954	2.06435	4.31287	1.2152	4.43229	8.04079	7.1069	4.03795
ZMO1541	feoB	ferrous iron transport protein B	10.0725	10.3148	10.1865	10.8135	10.6136	8.93575	8.20902	7.89746	8.12427	9.53814	0.113974	0.541051	0.740999	0.24226	-0.498738	-0.29879	0.128287	-1.0383	0.602389	-0.81148	-0.726736	0.0847445	-1.32912	0.311561	-1.13677	-2.10576	-2.28904	-1.07543	-2.68924	0.172736	1.19918	1.78544	0.477983	1.21433	0.624677	0.22024	2.65434	1.37654	1.99437	1.74313	0.123597	3.44646	0.586323	2.93047	5.58718	5.55461	2.75934
ZMO1542	ssb	single-strand binding protein	8.09673	7.81572	7.9979	8.06498	8.15121	7.60903	6.99969	7.25906	6.60659	7.11247	-0.0988304	0.0544723	-0.0317513	-0.281013	-0.249262	-0.335485	-0.182183	-0.349977	-0.496562	-1.00244	-0.609348	0.393096	-0.112786	-0.259371	-0.487699	-0.816034	-0.738845	-1.03873	-1.45839	0.127609	0.0666548	0.0377578	0.492261	0.423301	0.617254	0.288027	0.579705	0.911922	2.20975	1.18955	0.673232	0.148025	0.397017	0.890788	1.92716	1.52189	2.30346
ZMO1543	cobT	cobalt chelatase subunit CobT	7.5183	8.67967	7.69922	8.39503	8.22109	7.14992	8.08401	7.3152	8.00082	7.89555	0.180917	0.702793	0.876729	1.16137	0.284641	0.458577	0.980453	0.165275	0.745627	0.850896	0.934085	0.0831884	0.188458	0.76881	-0.36838	-0.595666	-0.384023	-0.325547	-0.394213	0.812307	4.01587	4.87641	6.45294	1.63706	2.86496	5.71978	0.7223	4.23917	4.75611	5.1349	0.304394	0.856633	4.35682	2.00863	3.74372	2.11098	1.72726
ZMO1544	cobS	cobalt chelatase subunit CobS	8.5371	9.6264	8.64286	9.52164	9.33311	8.28938	9.45311	8.2517	9.036	9.16176	0.105755	0.796003	0.98454	1.08929	0.104754	0.293291	0.98354	-0.0376769	0.872386	0.746624	1.16374	0.417112	0.291351	1.20141	-0.247726	-0.173284	-0.391157	-0.171343	-0.485642	0.34986	4.01064	4.83619	5.63195	0.386971	1.45057	5.20423	0.105753	4.35854	3.77542	5.52604	2.00451	1.28017	5.66083	1.03791	0.734136	1.85427	0.643042
ZMO1545	ZMO1_ZMO1545	heat shock protein DnaJ domain protein	7.94741	9.56526	7.93512	9.57755	9.16491	7.63325	9.15577	7.55823	9.10379	9.29367	-0.0122925	1.2175	1.63014	1.61785	-0.0122904	0.400353	1.63015	-0.0750173	1.66043	1.47054	1.52253	0.0519837	-0.137901	1.59754	-0.314161	-0.40949	-0.376886	0.128765	-0.473764	0.0358168	6.16197	7.45869	7.83857	0.0393726	2.401	7.87312	0.261582	7.54207	6.99507	7.15076	0.170379	0.555619	7.36737	1.60643	2.46374	2.00913	0.509152
ZMO1547	ZMO1_ZMO1547	transcriptional regulator TetR family	6.27562	-0.124014	6.66595			6.95925		7.08137			0.390336	0	0	-6.39963			-6.78997	0.122128	0	0	0			0	0.683629	0	0.41542	0	0	3.51572			8.00167			8.1045	1.66642							4.47526		3.6215
ZMO1548	shc2	squalene-hopene cyclase	6.95056	10.2037	6.89133	10.269	9.89417	7.1236	9.58773	7.07047	9.49534	9.12209	-0.0592333	2.94361	3.31847	3.25313	-0.065343	0.30952	3.31236	-0.0531345	1.99849	2.37174	2.46413	0.0923936	0.465641	2.51726	0.173041	-0.615958	0.17914	-0.77208	-0.773695	0.261334	11.3025	11.8697	12.2076	0.328454	2.34123	12.2932	0.229734	9.48187	10.2841	10.4639	0.450697	3.30862	10.5643	1.01123	4.67976	1.05779	5.22714
ZMO1549	bolA1	BolA family protein	9.36303	8.97129	9.16977	8.74763	8.08193	8.58693	8.51777	8.272	8.63014	8.85399	-0.193257	-1.28109	-0.615401	-0.391736	0.223665	0.889359	-0.198479	-0.314934	0.267065	0.0432121	-0.0691632	-0.112375	-0.336228	0.245771	-0.776097	-0.453524	-0.897775	0.772062	-0.117484	0.365458	3.67632	1.60959	1.01384	0.491713	2.76976	0.423065	0.678196	0.548674	0.0663568	0.110513	0.191195	0.738171	0.493642	2.13658	1.22569	2.52899	2.12342
ZMO1554	ZMO1_ZMO1554	16S rRNA (uracil(1498)-N(3))-methyltransferase	5.82155	6.08134	5.94405	6.1753	6.28619	6.90054	6.64976	6.75044	6.41883	6.2814	0.122501	0.464637	0.35375	0.259793	-0.0939563	-0.204844	0.137293	-0.150102	-0.619143	-0.481706	-0.250783	0.230923	0.36836	-0.100681	1.07899	0.568415	0.806389	-0.00478843	0.243536	0.370143	2.02059	1.44141	1.08965	0.299164	0.799908	0.478329	0.477145	2.80906	2.10957	0.924442	0.830307	1.51722	0.291303	4.7974	2.82647	3.68817	0.011073
ZMO1556	gshA	glutamate--cysteine ligase	8.25198	8.3685	8.29041	8.59626	9.26046	8.52523	8.68331	8.42983	8.28396	9.49143	0.0384321	1.00848	0.344284	0.116525	-0.227759	-0.891958	0.0780932	-0.0953971	0.9662	-0.241268	0.158084	0.399352	-0.808116	0.253481	0.273247	0.314806	0.139418	0.230963	-0.312305	0.123228	5.42162	1.83328	0.513238	1.22104	5.28964	0.312006	0.356491	5.24311	1.16928	0.675199	2.1912	4.52143	1.24621	1.37221	1.83699	0.574379	1.10503
ZMO1561	ZMO1_ZMO1561	short-chain dehydrogenase/reductase SDR	7.34031	7.13924	6.94614	7.70136	7.4929	7.84274	8.37834	8.41612	7.34985	7.8487	-0.394169	0.152591	0.361048	-0.201072	-0.56212	-0.353663	0.193097	0.573378	0.00595945	-0.492893	0.535606	1.0285	0.529646	-0.037772	0.502426	1.2391	1.46997	0.355794	-0.351515	0.724754	0.223221	0.646981	0.346906	1.29297	0.708711	0.33013	1.17944	0.00724014	0.969234	1.0798	2.42427	1.06423	0.047912	0.993694	3.27669	3.5503	0.63487
ZMO1566	ZMO1_ZMO1566	UPF0060 domain-containing protein	7.85956	8.19535	8.2034	7.67007	7.14338	6.70981	6.37972	6.52536	6.5053	6.58691	0.343835	-0.716179	-0.189489	0.335789	0.525279	1.05197	-0.0080462	-0.184449	-0.122894	-0.204505	-0.33009	-0.125585	-0.207195	-0.14564	-1.14975	-1.81563	-1.67804	-0.55647	-1.16477	0.715794	1.83448	0.337065	0.781308	1.39478	3.15477	0.0122266	0.32614	0.201063	0.370208	0.678974	0.206198	0.376238	0.245449	3.1473	5.20193	4.51652	1.33638
ZMO1568	ZMO1_ZMO1568	TonB-dependent receptor	5.95569	6.24577	6.05563	6.50004	6.61755	5.66354	5.34869	5.48417	5.33731	5.59066	0.0999459	0.661866	0.544352	0.290084	-0.254269	-0.371782	0.190138	-0.179362	-0.0728802	-0.326231	-0.314845	0.0113859	-0.241965	-0.135483	-0.292151	-0.89708	-0.571459	-1.0269	-1.16273	0.195404	2.07844	1.63665	0.81854	0.689869	1.13023	0.475567	0.394323	0.136291	0.847008	0.808751	0.0190922	0.575488	0.279843	0.733862	3.23034	1.73857	3.37873
ZMO1569	pflA2	pyruvate formate-lyase 1-activating enzyme	7.08905	6.93901	6.64878	6.97322	7.53624	7.86471	8.08346	7.93395	7.73177	8.4884	-0.440267	0.447197	-0.115827	-0.150033	-0.0342058	-0.597229	0.290234	0.0692433	0.623693	-0.132944	0.218746	0.35169	-0.404947	0.149503	0.775666	1.14444	1.28518	0.952162	0.758549	2.1527	2.19272	0.39429	0.614002	0.105786	3.33248	1.44193	0.21206	3.17267	0.46857	0.889436	1.63745	1.94772	0.543842	3.93605	5.86718	5.97388	4.72521
ZMO1570	pfl	formate acetyltransferase	9.28856	9.01708	9.16965	9.06509	9.26294	9.7823	9.96422	10.2082	9.60408	10.3016	-0.118911	-0.0256242	-0.223474	-0.271483	-0.0480091	-0.245859	-0.152572	0.425876	0.519351	-0.178213	0.181921	0.360133	-0.337431	-0.243956	0.493732	0.947136	1.03852	1.03871	0.538994	0.724783	0.114539	1.6346	2.30876	0.261374	2.05414	1.12823	3.41005	4.12616	1.2258	1.25874	2.86208	2.6649	1.8221	3.93726	7.02066	7.0249	7.02571
ZMO1571	cydA	cytochrome bd ubiquinol oxidase subunit I	9.6414	9.42784	9.58549	9.77115	10.5581	9.59808	9.81501	9.92345	9.67961	10.4438	-0.0559076	0.916688	0.129748	-0.213565	-0.343313	-1.13025	-0.157658	0.325369	0.845733	0.0815347	0.216931	0.135396	-0.628802	-0.108438	-0.0433246	0.387172	0.337952	-0.11428	-0.0915381	0.279431	6.44748	0.806059	1.71894	2.98114	7.79509	1.16896	2.5432	6.09589	0.444318	1.56424	0.852006	4.85269	0.638876	0.206626	3.37754	2.65357	0.683664
ZMO1572	cydB	cytochrome d ubiquinol oxidase subunit II	9.67992	9.50945	9.64133	9.78077	10.6219	9.46558	9.70205	9.66753	9.73884	10.5501	-0.0385863	0.942015	0.100849	-0.170474	-0.271324	-1.11249	-0.131888	0.201949	1.08447	0.273255	0.236466	-0.0367897	-0.848009	0.0345163	-0.214336	0.192604	0.0261997	-0.0718764	-0.04193	0.155324	5.99038	0.491726	1.08991	1.95994	7.12514	0.780584	1.2061	6.60549	1.76871	1.476	0.147157	5.54177	0.136952	1.30213	1.27606	0.100867	0.322733
ZMO1576	ZMO1_ZMO1576	short-chain dehydrogenase/reductase SDR	7.04314	6.85626	7.33683	6.54223	7.42823	6.25385	6.25594	6.33988	5.80167	7.33037	0.293683	0.385086	-0.500913	-0.186879	0.314035	-0.571965	-0.480561	0.0860292	1.07652	-0.452179	0.00209341	0.454273	-1.07443	-0.0839358	-0.789294	-0.600322	-0.996948	-0.0978607	-0.74056	0.634232	0.901384	1.26768	0.401324	0.778343	1.68336	1.35109	0.143823	3.14153	1.1107	0.00306423	1.11737	3.13515	0.139887	2.22603	1.78723	2.89585	0.166479
ZMO1581	ZMO1_ZMO1581	antibiotic biosynthesis monooxygenase	10.0083	10.6007	10.3548	9.34093	9.37722	10.046	9.84378	9.64237	9.64864	9.78456	0.346588	-0.63104	-0.667333	0.592425	1.25976	1.22347	0.245836	-0.403658	-0.261464	-0.397391	-0.202244	0.195147	0.059219	0.201413	0.0377696	-0.7569	-0.712476	0.407347	0.307711	0.932923	1.99543	2.13328	2.06361	4.51752	4.40342	0.672217	1.13725	0.647067	1.11443	0.466206	0.445706	0.109839	0.463791	0.0674331	2.73476	2.30359	1.15072
ZMO1587	ZMO1_ZMO1587	hypothetical protein	7.39038	6.19038	6.56467	6.5997	6.12764	6.02585	6.4165	6.24909	6.28376	6.87497	-0.825708	-1.26275	-0.790684	-1.2	-0.409314	0.062748	-0.37429	0.223242	0.849129	0.257915	0.390654	0.13274	-0.458475	0.167413	-1.36454	0.226115	-0.315588	0.747338	-0.315939	2.6589	4.09434	2.53291	4.24676	1.26713	0.126566	1.12893	0.514261	2.74237	0.61857	1.06028	0.270575	1.30389	0.35869	4.39052	0.587265	0.803244	2.37521
ZMO1588	uvrA	excinuclease ABC A subunit	8.28061	7.82015	8.46604	7.58039	7.27912	7.40672	7.68994	7.70721	7.19362	7.92777	0.185425	-1.00149	-0.700227	-0.460463	0.239764	0.541029	-0.645888	0.300489	0.521044	-0.213107	0.283221	0.496328	-0.237823	-0.0172684	-0.873891	-0.130206	-0.758826	0.648645	-0.38677	0.247512	2.07252	1.32842	0.868456	0.377496	1.07114	1.34619	0.446493	0.90592	0.292376	0.414593	0.850383	0.334082	0.0190908	1.75625	0.182114	1.4717	1.20391
ZMO1596	adhB	iron-containing alcohol dehydrogenase	12.5427	12.3266	12.5717	11.9848	11.661	13.3745	13.4355	13.3585	13.3607	13.2693	0.0289865	-0.881777	-0.557961	-0.216188	0.341773	0.665589	-0.245175	-0.0159494	-0.105189	-0.0137947	0.0610446	0.0748393	0.166234	0.0769941	0.831728	1.10896	0.786792	1.60832	1.37589	0.11625	5.82543	3.98315	1.5315	2.64731	5.02928	1.79156	0.0608535	0.537358	0.0521886	0.27391	0.350784	0.971297	0.363259	5.57685	7.23533	5.34364	8.51571
ZMO1601	rnhA	ribonuclease H	5.60703	6.05151	5.50301	6.32591	6.55197	5.73926	5.76182	5.54931	6.34393	5.46264	-0.104029	0.944938	0.71888	0.444478	-0.274402	-0.500461	0.548507	-0.189951	-0.276619	0.604667	0.0225572	-0.582109	0.299176	0.212508	0.132228	-0.289692	0.0463065	-1.08933	0.0180147	0.127591	1.93679	1.37702	0.831378	0.447702	0.970201	1.09295	0.25526	0.403486	1.10194	0.0251462	1.04888	0.445052	0.292021	0.167295	0.479369	0.0531239	2.29323
ZMO1603	ZMO1_ZMO1603	putative protein tyrosine phosphatase	8.25637	8.25059	7.61601	8.54182	9.4391	8.71197	9.28233	9.4797	8.12085	9.81337	-0.640357	1.18273	0.285452	-0.00577704	-0.29123	-1.18851	0.63458	0.767735	1.10141	-0.591119	0.570367	1.16149	-0.531038	-0.197367	0.4556	1.03174	1.86369	0.374276	-0.420972	0.859107	1.88044	0.30887	0.00538294	0.353822	2.11092	0.956013	1.08776	1.72278	0.774204	0.739103	1.83926	0.673785	0.19928	0.553323	1.77863	3.15257	0.431423
ZMO1604	ZMO1_ZMO1604	phosphodiesterase I	6.90788	6.5629	6.62437	6.60731	7.41802	7.16141	7.40833	7.70613	6.67407	7.59264	-0.283515	0.510136	-0.30057	-0.34498	-0.0444097	-0.855116	-0.0614649	0.544722	0.431233	-0.487335	0.246924	0.734259	-0.18431	-0.297799	0.253529	0.845433	1.08177	0.174626	0.0667642	1.69823	3.3188	1.82519	2.3964	0.186988	5.66788	0.274111	3.54469	2.7788	3.1662	1.42729	4.66493	0.978671	1.80455	1.47593	5.61957	6.28823	0.912279
ZMO1606	pdhA	pyruvate dehydrogenase E1 component subunit alpha	8.52754	8.27595	8.72767	8.46355	9.44993	8.78812	9.05742	9.53508	8.57926	9.08986	0.200135	0.922388	-0.063986	-0.251589	-0.187603	-1.17398	-0.451724	0.746957	0.301732	-0.208862	0.269295	0.478157	-0.0324369	-0.477662	0.260587	0.78147	0.807408	-0.360069	0.115711	0.379142	2.59181	0.100865	0.567385	0.391805	3.67135	1.21121	2.0286	0.637397	0.399768	0.550837	1.15872	0.0487052	1.15717	0.528222	2.38121	2.22476	0.801399
ZMO1612	ZMO1_ZMO1612	toluene tolerance family protein	8.40374	10.7347	10.6465	10.405	8.45111	7.7914	10.9315	11.2188	10.2303	8.52338	2.24277	0.0473721	2.00128	2.33097	0.329683	2.28359	0.0882001	3.42736	0.731985	2.43889	3.14013	0.701233	2.40814	-0.287237	-0.612339	0.196823	0.572259	0.0722739	-0.174728	7.85767	0.118245	7.34054	8.45295	1.43048	8.35834	0.268484	9.82183	3.26034	8.24165	9.41264	3.11846	8.18337	1.06528	2.69506	0.733598	2.49829	0.190787
ZMO1624	ZMO1_ZMO1624	ATP-binding protein	6.74599	6.15282	6.53842	6.2122	5.87515	5.84639	5.56425	5.48546	5.79283	5.51769	-0.207576	-0.870843	-0.533797	-0.593175	-0.0593775	0.277669	-0.385598	-0.360931	-0.328703	-0.0535568	-0.282145	-0.228588	0.0465585	0.0787864	-0.899602	-0.588572	-1.05296	-0.357462	-0.419362	1.08559	5.1983	3.33994	4.04224	0.251034	1.76516	2.60089	2.17045	1.94076	0.199764	1.60765	1.22981	0.169965	0.316113	5.33315	4.01317	6.00129	2.14582
ZMO1628	ZMO1_ZMO1628	PepSY-associated TM helix domain-containing protein	8.28448	8.50644	8.68293	8.70139	8.13301	5.83833	5.6463	5.77013	5.63947	6.15171	0.398454	-0.151464	0.416909	0.221965	-0.194944	0.37343	-0.176489	-0.0682065	0.313371	-0.198861	-0.192037	0.00682435	-0.505408	-0.123831	-2.44614	-2.86014	-2.9128	-1.98131	-3.06191	2.43085	0.719332	2.55896	1.32901	1.12424	2.50471	0.988029	0.265208	1.82792	1.02492	0.979415	0.0217982	3.15281	0.554965	9.82504	10.9891	10.6453	8.84264
ZMO1629	ZMO1_ZMO1629	hypothetical protein	7.66897	8.05887	8.07689	8.27107	7.86912	5.71975	5.15681	5.32683	5.09377	5.5848	0.407916	0.200152	0.602104	0.3899	-0.212204	0.189748	-0.0180155	-0.392917	-0.134949	-0.625976	-0.562938	0.0630386	-0.427989	-0.17002	-1.94922	-2.90206	-2.75005	-2.28432	-3.1773	1.39055	0.553688	2.24405	1.47428	0.671114	0.581116	0.039667	1.32553	0.33798	2.3478	2.07258	0.138523	1.47811	0.450219	6.57972	8.80027	8.1318	7.28768
ZMO1630	ZMO1_ZMO1630	hypothetical protein	7.55605	7.90977	7.85731	8.18969	7.84064	5.79155	5.45134	5.50151	5.41002	5.71975	0.301258	0.284593	0.63364	0.353722	-0.279918	0.0691292	0.0524637	-0.29004	-0.0717969	-0.381526	-0.340207	0.0413189	-0.26841	-0.0501671	-1.7645	-2.45843	-2.3558	-2.12089	-2.77967	0.582793	0.54188	1.52273	0.806921	0.596172	0.11265	0.0833182	0.555158	0.106219	0.790828	0.681589	0.0585207	0.502983	0.0719706	4.60722	6.3791	5.79962	5.35574
ZMO1631	ZMO1_ZMO1631	TonB-dependent siderophore receptor	7.05618	7.67255	7.57683	7.92077	7.38547	4.65963	3.80942	3.71758	3.86953	4.37536	0.52065	0.32929	0.864592	0.616371	-0.248221	0.287081	0.0957216	-0.942049	-0.284276	-0.790104	-0.850217	-0.0601126	-0.565941	0.0918317	-2.39654	-3.86313	-3.85924	-3.01011	-4.05124	0.624206	0.350435	1.20536	0.874331	0.277706	0.33122	0.0936536	1.3459	0.292982	1.07266	1.17955	0.0516158	0.695178	0.081096	3.89114	6.19688	5.79925	4.76819
ZMO1632	dapE	succinyl-diaminopimelate desuccinylase	9.43184	9.71244	9.56893	9.74368	9.85363	9.22754	8.82869	8.34824	9.14146	9.69912	0.137092	0.421796	0.311841	0.280604	-0.0312371	-0.141193	0.143511	-0.879291	0.471589	-0.0860748	-0.398848	-0.312774	-0.870437	0.480443	-0.204301	-0.883753	-1.22068	-0.154508	-0.602216	0.47625	2.00232	1.37519	1.35013	0.0939161	0.555153	0.566839	4.34234	2.2851	0.268583	1.87109	1.38044	4.30335	2.33496	0.795095	4.72023	5.67711	0.554418
ZMO1633	ZMO1_ZMO1633	uncharacterized protein	7.02507	7.4205	6.86667	7.95144	8.06665	7.75125	7.91939	7.58879	8.23927	7.96653	-0.1584	1.04157	0.926363	0.39543	-0.530933	-0.646143	0.55383	-0.162454	0.215281	0.488023	0.168142	-0.319881	-0.0471391	0.330596	0.726174	0.498886	0.72212	-0.100118	0.287834	0.191938	2.02322	1.75399	0.659909	0.967607	1.24807	1.02224	0.197646	0.275563	0.770127	0.205722	0.448281	0.0507512	0.46727	1.28985	0.892281	1.28061	0.114233
ZMO1635	ZMO1_ZMO1635	hypothetical protein	8.28311	7.8786	7.61304	8.22531	8.20671	7.74458	8.27118	7.43157	7.84698	8.77585	-0.670068	-0.0763941	-0.0577914	-0.404511	-0.346719	-0.328117	0.265557	-0.313011	1.03127	0.102403	0.526602	0.424199	-0.504664	0.839613	-0.538524	0.392589	-0.181467	0.569136	-0.37833	2.57231	0.17469	0.127385	1.56809	1.28891	1.20055	0.912249	1.00349	4.00723	0.245889	1.9408	1.48409	1.8428	3.278	1.99398	1.51007	0.496334	2.13016
ZMO1648	ung2	uracil-DNA glycosylase	5.72122	5.36956	5.1315	5.68986	7.50998	6.10808	6.44476	6.66656	6.07378	7.08312	-0.58972	1.78876	-0.0313588	-0.351654	-0.320295	-2.14042	0.238066	0.558484	0.975043	-0.034303	0.336679	0.370982	-0.638364	-0.221805	0.386863	1.0752	1.53507	-0.426857	0.383919	2.7015	7.01486	0.0786717	1.63162	1.45045	8.24355	0.989468	2.54226	4.44826	0.0866896	1.37619	1.55635	2.94478	0.801467	1.64033	5.2082	6.33772	1.85245
ZMO1659	ftsH	ATP-dependent metalloprotease FtsH	10.8272	10.3674	10.705	9.95348	9.53651	10.1527	10.48	10.2892	9.841	10.5548	-0.122113	-1.29065	-0.87368	-0.459743	0.413937	0.830905	-0.33763	0.136521	0.402169	-0.311679	0.327307	0.638986	-0.0748621	0.190785	-0.674488	0.112562	-0.415853	1.01833	-0.112488	0.195394	3.47592	2.27674	1.14792	1.00174	2.38728	0.768442	0.222564	0.856877	0.615864	0.655941	1.55643	0.112337	0.332385	1.66546	0.197608	0.895028	2.7092
ZMO1673	ZMO1_ZMO1673	aldo/keto reductase	9.33843	9.33071	9.65367	8.85354	8.00485	9.25526	8.63676	9.03514	8.74404	7.86799	0.315233	-1.33359	-0.484892	-0.00772274	0.47717	1.32586	-0.322956	-0.220121	-1.38728	-0.511228	-0.618505	-0.107277	0.768773	-0.398383	-0.0831688	-0.693951	-0.618523	-0.136861	-0.109504	1.04682	5.11723	1.81029	0.0172408	1.98355	5.47208	1.2155	0.656539	5.28037	1.93098	2.41774	0.267897	3.0713	1.41537	0.198445	3.0351	2.41783	0.360095
ZMO1679	ZMO1_ZMO1679	YgdH family protein	7.84776	7.34124	7.57232	7.37641	6.81245	6.73308	6.95354	6.18001	7.2987	7.35641	-0.27544	-1.03531	-0.471351	-0.506523	-0.0351718	0.528789	-0.231083	-0.553067	0.623335	0.56562	0.220461	-0.345159	-0.402874	0.773528	-1.11469	-0.387703	-1.39231	0.54396	-0.0777163	0.618973	3.16184	1.24246	1.52992	0.0628089	1.61491	0.555447	1.52366	1.769	1.56735	0.46604	0.829072	1.01388	2.29207	3.41018	1.08583	4.21719	1.49203
ZMO1681	ZMO1_ZMO1681	aspartate-alanine antiporter	9.57147	8.89397	9.47524	8.15707	7.12813	8.4911	8.4047	8.56896	8.29704	7.30117	-0.0962294	-2.44334	-1.41439	-0.6775	0.736894	1.76584	-0.581271	0.0778612	-1.18993	-0.194059	-0.086401	0.107658	1.10353	-0.164262	-1.08036	-0.489265	-0.906273	0.173037	0.139972	0.151845	6.07376	3.8676	1.91602	2.11948	5.08745	1.58556	0.119732	3.26121	0.347063	0.134479	0.172565	3.01442	0.283403	2.94703	1.27355	2.4257	0.30178
ZMO1682	aspB	aspartate/methionine/tyrosine aminotransferase	8.51958	8.55746	9.15797	8.03592	7.17573	8.41047	8.34078	8.71473	8.28923	7.209	0.638395	-1.34384	-0.483655	0.0378836	0.521539	1.38173	-0.600512	0.304257	-1.20147	-0.121246	-0.0696888	0.0515573	1.13178	-0.373946	-0.109103	-0.216675	-0.443241	0.0332679	0.253306	2.06663	4.48265	1.46705	0.0760217	1.80648	4.95734	2.14164	0.80573	4.05381	0.254397	0.13425	0.0961849	3.83298	1.05373	0.224536	0.584481	1.31253	0.0600258
ZMO1685	serA1	D-3-phosphoglycerate dehydrogenase	7.90211	7.32157	7.48794	7.45471	8.42268	7.86311	7.63315	7.98056	7.5072	8.15104	-0.414167	0.520568	-0.447399	-0.58054	-0.13314	-1.10111	-0.166372	0.117445	0.287927	-0.355913	-0.229963	0.125949	-0.517891	-0.347408	-0.0389962	0.31158	0.492616	-0.271637	0.0524904	2.04871	2.66785	2.24464	3.30256	0.540206	5.78538	0.71959	0.411013	1.30247	1.70281	0.973658	0.448618	2.65261	1.65232	0.112949	1.61622	2.50777	1.20841
ZMO1690	ZMO1_ZMO1690	chaperone DnaJ domain protein	10.2279	9.20991	9.90914	9.09226	8.58397	8.97023	8.94617	8.5805	8.92815	9.11892	-0.318742	-1.64391	-1.13563	-1.01797	0.117656	0.625942	-0.699229	-0.389732	0.148686	-0.0420873	-0.0240654	0.0180219	-0.172752	0.365667	-1.25765	-0.263742	-1.32864	0.534952	-0.164108	0.44619	3.3598	2.24114	2.19375	0.151537	1.19775	1.38076	0.575917	0.178388	0.0450476	0.0252343	0.0187661	0.212284	0.530878	2.52042	0.394637	2.68021	0.867633
ZMO1696	ZMO1_ZMO1696	putative NADPH:quinone reductase-related Zn-dependent oxidoreductase	5.90257	5.7179	6.16936	5.28582	5.60904	7.09599	7.23978	7.16862	6.48017	7.22742	0.266789	-0.293526	-0.616746	-0.184671	0.432075	0.108854	-0.45146	0.0726254	0.131429	-0.615824	0.143783	0.759607	0.0123543	0.071158	1.19342	1.52188	0.99926	1.61838	1.19435	0.919327	1.04095	2.6	0.641952	1.90761	0.330146	2.01153	0.183312	0.372077	2.59565	0.416014	3.2523	0.0272135	0.179053	4.93739	6.35212	4.23711	6.2225
ZMO1697	ZMO1_ZMO1697	HxlR family transcriptional regulator	7.34719	6.61124	6.72926	6.43116	6.09441	8.86967	8.73723	8.12201	8.67659	9.06356	-0.617931	-1.25277	-0.916023	-0.735943	0.18008	0.516832	-0.118012	-0.747655	0.193898	-0.19308	-0.132435	0.0606453	-0.326333	0.61522	1.52248	2.12599	1.39275	2.96915	2.24542	1.5144	3.41382	2.43748	2.10004	0.351326	1.35499	0.21169	1.91813	0.34397	0.342192	0.21776	0.0903349	0.663449	1.50601	4.11728	5.83933	3.78787	6.90253
ZMO1704	lon2	ATP-dependent protease La (LON) substrate-binding domain	8.83339	8.08829	8.49672	7.58831	7.1329	8.37602	8.5705	8.02773	7.46036	8.08132	-0.336672	-1.70049	-1.24508	-0.745104	0.499975	0.955384	-0.408432	-0.348284	-0.294696	-0.915657	0.19448	1.11014	0.489176	0.542764	-0.457373	0.482211	-0.468986	0.948418	-0.127951	0.518545	3.70231	2.67781	1.62269	0.97255	2.19554	0.747581	0.541434	0.438255	1.87047	0.263424	2.35175	0.83952	0.96117	0.769256	0.927815	0.794733	1.9521
ZMO1705	ZMO1_ZMO1705	thioredoxin domain-containing protein	10.7213	10.1707	10.5143	9.76951	8.94678	9.6283	9.61891	9.01282	9.6729	9.91071	-0.20707	-1.77456	-0.95183	-0.550665	0.401164	1.22389	-0.343595	-0.615479	0.28241	0.0445972	-0.00939549	-0.0539927	-0.291805	0.606084	-1.09303	-0.551764	-1.50144	0.963934	-0.0966066	0.213033	3.02359	1.45115	0.804483	0.534694	2.20937	0.439546	0.825807	0.308319	0.0397278	0.00809065	0.0485271	0.320836	0.809447	1.72623	0.80657	2.51755	1.47459
ZMO1712	ZMO1_ZMO1712	peptidylprolyl isomerase FKBP-type	7.64925	7.92571	7.53925	8.347	8.59416	8.84395	8.73938	8.87336	8.73521	8.58596	-0.110001	0.944905	0.697753	0.27646	-0.421293	-0.668445	0.386461	0.0294108	-0.257989	-0.108734	-0.104571	0.00416254	0.153417	-0.133982	1.1947	0.813666	1.33411	-0.00819607	0.388211	0.191707	2.74885	1.93486	0.664774	1.14895	2.05061	1.02725	0.0453016	0.54109	0.189155	0.180824	0.00614944	0.283905	0.24151	3.51341	2.57631	3.90921	0.0121904
ZMO1725	ZMO1_ZMO1725	ATP-dependent Clp protease adaptor protein ClpS	8.62224	8.42866	8.52181	7.80523	7.57382	7.91514	7.57142	7.32275	7.93084	7.65944	-0.100428	-1.04842	-0.817007	-0.193587	0.623421	0.854836	-0.0931589	-0.592391	-0.255702	0.0157012	-0.34372	-0.359421	-0.088018	0.248671	-0.707103	-0.857236	-1.19907	0.0856177	0.125606	0.162644	2.90846	2.19539	0.395849	1.7685	2.56857	0.165647	1.4803	0.500728	0.022418	0.732134	0.775842	0.140073	0.483353	1.84573	2.57667	3.3468	0.135787
ZMO1728	ZMO1_ZMO1728	uncharacterized protein	6.11049	7.36575	6.27254	7.22059	7.73207	7.66678	7.94105	6.81366	8.95407	8.51786	0.162047	1.62158	1.1101	1.25526	0.145161	-0.366321	1.09321	-0.85312	0.851078	1.28729	0.27427	-1.01302	-0.576809	1.12739	1.55629	0.575302	0.541121	0.78579	1.73348	0.126971	2.16336	1.35421	1.77264	0.124325	0.367406	1.49138	0.963447	0.960447	1.63327	0.232103	1.20396	0.580206	1.38122	2.06028	0.650191	0.534722	0.865662
ZMO1732	ahpC	alkyl hydroperoxide reductase	11.5409	11.8892	11.5071	11.7346	14.7216	12.0819	12.5033	12.7991	11.6051	14.8444	-0.0337729	3.18074	0.193741	0.348253	0.154512	-2.83249	0.382026	0.71717	2.76254	-0.476767	0.421368	0.898135	-2.34117	-0.295802	0.540985	0.6141	1.29193	0.122786	-0.129523	0.0378692	6.17608	0.259015	0.600393	0.220754	6.06851	0.67646	1.35974	5.57152	0.801086	0.682485	1.80377	4.88662	0.43465	0.944287	1.25257	2.75753	0.152456
ZMO1734	ZMO1_ZMO1734	uncharacterized protein	5.8271	6.65549	6.39593	6.51291	6.83032	6.18449	6.38517	6.09446	6.907	6.42097	0.568828	1.00322	0.685812	0.828387	0.142575	-0.174836	0.25956	-0.0900306	0.236487	0.722509	0.200681	-0.521827	-0.035806	0.290712	0.357385	-0.270321	-0.301473	-0.409351	0.394081	2.30626	4.15998	2.84563	3.78795	0.447639	0.579977	0.967773	0.228906	0.761486	3.00934	0.61583	2.0837	0.0811854	0.996115	1.30116	1.02029	1.04431	1.54647
ZMO1747	metF	5,10-methylenetetrahydrofolate reductase	7.05695	6.64166	7.1289	6.30111	6.49971	7.53792	7.47312	7.53532	7.39124	7.11417	0.0719462	-0.557247	-0.75584	-0.415298	0.340543	0.141949	-0.487244	-0.00260365	-0.423756	-0.146678	-0.064802	0.081876	0.358954	-0.0621984	0.480968	0.831464	0.406418	0.614459	1.09013	0.151439	1.92042	2.73507	1.49292	1.15774	0.376906	1.82207	0.00477923	1.36403	0.35072	0.134599	0.175501	1.10142	0.12856	1.6013	3.33245	1.29295	2.15898
ZMO1748	ZMO1_ZMO1748	ArsR family transcriptional regulator	6.27766	6.3732	6.55141	6.47205	6.80835	7.41291	7.22891	6.69516	7.4577	7.40297	0.273745	0.530684	0.194386	0.0955406	-0.0988458	-0.435143	-0.178204	-0.717747	-0.00993697	0.0447941	-0.183994	-0.228788	-0.174057	0.533753	1.13524	0.855708	0.143751	0.594622	0.98565	0.828963	1.92899	0.53296	0.248542	0.258809	1.69074	0.535851	2.73748	0.019541	0.0948201	0.497011	0.656893	0.463326	1.94252	4.32289	3.61404	0.364974	2.20966
ZMO1750	ZMO1_ZMO1750	inhibitor I42 domain-containing protein	7.78122	7.15491	7.14858	7.08243	7.10564	6.14472	6.28488	6.2609	6.43832	6.87339	-0.632637	-0.675576	-0.698784	-0.626306	0.0724778	0.0492695	0.00633041	0.116171	0.728662	0.293598	0.140159	-0.153439	-0.588503	0.0239876	-1.63649	-0.870029	-0.887686	-0.232256	-0.644111	1.3564	1.47467	1.53897	1.50376	0.107531	0.0707212	0.0085249	0.16474	1.62205	0.503144	0.204555	0.227436	1.23615	0.0301904	3.97517	2.24653	2.06552	0.375085
ZMO1753	fpr	ferredoxin--NADP(+) reductase Fpr	10.077	9.80034	9.53395	10.2338	12.0059	9.97445	10.8038	11.03	9.39748	11.9711	-0.543065	1.92886	0.156765	-0.276671	-0.433436	-2.20553	0.266394	1.05555	1.99669	-0.576968	0.829383	1.40635	-1.1673	-0.226162	-0.102558	1.0035	1.49605	-0.0347332	-0.836291	1.31796	5.13136	0.272333	0.618893	1.10829	6.08374	0.589513	2.91653	5.27423	1.42395	2.22353	3.89636	3.24228	0.426704	0.165792	3.04545	4.1267	0.050856
ZMO1754	ssdA	succinate-semialdehyde dehydrogenase SSADH	8.85742	8.17563	8.39291	8.59303	8.09794	7.37049	8.39943	8.23372	8.05383	10.006	-0.464511	-0.759477	-0.264386	-0.681787	-0.417402	0.0776898	-0.217276	0.863225	2.63551	0.683332	1.02894	0.345604	-1.60657	0.165711	-1.48693	0.223797	-0.15919	1.90806	-0.539208	1.65134	2.93271	0.799445	2.88032	1.61911	0.196547	0.697542	3.35198	7.96552	2.61227	3.9771	1.13257	5.76686	0.439363	5.43934	0.724783	0.417824	6.51314
ZMO1755	thyB	thymidylate synthase	6.60308	7.00888	7.09179	6.73273	7.64232	6.47251	6.54741	6.5568	6.46826	6.64252	0.488715	1.03924	0.129652	0.405801	0.276149	-0.633441	-0.0829142	0.0842932	0.170019	-0.00424679	0.0749014	0.0791482	-0.0951174	-0.00939175	-0.130569	-0.461469	-0.534992	-0.999793	-0.264468	3.68972	6.76999	0.752195	3.35882	2.20124	5.03965	0.476464	0.433734	1.07014	0.0163048	0.37441	0.400924	0.505135	0.0368542	0.759113	3.81162	4.02038	6.59857
ZMO1762	ZMO1_ZMO1762	UPF0102 domain-containing protein	5.33432	5.39376	5.06352	5.66547	6.21245	4.94472	5.20427	4.84146	5.29573	4.90608	-0.270801	0.878126	0.331149	0.0594374	-0.271711	-0.818688	0.330238	-0.103258	-0.0386439	0.351006	0.25955	-0.0914561	0.298194	0.362809	-0.389599	-0.189486	-0.222056	-1.30637	-0.369742	1.04312	4.05915	1.35245	0.177692	1.17907	4.13845	1.51333	0.306238	0.0990283	1.45661	0.98713	0.264603	1.18188	1.51888	1.66089	0.738131	0.805725	5.65467
ZMO1763	ZMO1_ZMO1763	uncharacterized protein	8.33875	8.07811	7.96527	8.06501	8.1253	8.14785	7.59082	8.01097	7.72638	7.12166	-0.373484	-0.213457	-0.273748	-0.260641	0.0131066	-0.0471842	0.112843	-0.136876	-1.02619	-0.421471	-0.557031	-0.135561	0.469154	-0.420155	-0.190908	-0.487298	0.0457001	-1.00364	-0.338631	2.07621	1.02574	1.41361	1.4912	0.0437418	0.176503	0.506356	0.576648	5.58528	2.39202	3.24235	0.56956	2.69924	2.38344	0.887038	3.10202	0.153361	5.49157
ZMO1764	ZMO1_ZMO1764	murein L,D-transpeptidase YcbB/YkuD-like protein	7.67626	7.47204	7.5399	7.5643	7.7871	7.34469	6.93958	7.18196	7.01083	6.69962	-0.136357	0.110844	-0.111963	-0.204215	-0.092252	-0.315059	-0.0678584	-0.162734	-0.645073	-0.333863	-0.405108	-0.0712456	0.239965	-0.242374	-0.331569	-0.532462	-0.357946	-1.08749	-0.553469	1.09646	0.83748	0.848503	2.04411	0.742678	3.3122	0.500561	1.37699	5.73498	3.20116	3.87711	0.474377	2.22136	2.2475	3.17837	5.31076	3.43664	8.05621
ZMO1773	ZMO1_ZMO1773	aldo/keto reductase	7.58056	8.05979	8.13212	7.28242	7.35308	7.24686	6.9908	7.21693	6.84564	7.04726	0.551559	-0.227485	-0.298147	0.479223	0.77737	0.706708	-0.0723353	-0.0299305	-0.199595	-0.401212	-0.256059	0.145153	-0.0564638	-0.226128	-0.333707	-1.06899	-0.915197	-0.305818	-0.436773	3.08763	1.06168	1.50282	2.92979	4.66643	4.29389	0.279095	0.0919776	0.895574	2.16293	1.23735	0.592821	0.187235	1.05347	1.73045	5.99062	4.95615	1.55177
ZMO1776	pepN2	aminopeptidase N	10.4137	9.39121	9.85981	9.79327	9.61077	9.39598	9.89995	9.74628	9.67448	10.8191	-0.55386	-0.802896	-0.620397	-1.02246	-0.402064	-0.219564	-0.4686	0.350305	1.42315	0.278505	0.503971	0.225466	-0.919184	0.153666	-1.01769	0.50874	-0.113526	1.20836	-0.11879	2.67668	3.91755	3.02696	5.22518	2.05483	0.955923	2.45748	1.55058	6.24468	1.15641	2.40635	0.878777	4.43034	0.535546	4.83366	2.69508	0.366245	5.54241
ZMO1778	ZMO1_ZMO1778	DUF475 domain-containing protein	6.59741	6.60496	6.59123	7.0033	7.0775	7.41314	7.47165	7.7362	7.31415	7.20505	-0.0061817	0.480087	0.405889	0.00754644	-0.398343	-0.47254	0.0137281	0.323056	-0.208099	-0.0989973	0.0585056	0.157503	0.266605	-0.26455	0.815732	0.866691	1.14497	0.127546	0.310846	0.0173191	2.60193	2.1443	0.0233113	2.33392	2.82737	0.0432995	1.62334	0.922581	0.357579	0.190868	0.642666	1.27199	1.2594	4.42301	5.0287	5.81276	0.490725
ZMO1779	ZMO1_ZMO1779	antibiotic biosynthesis monooxygenase	13.6185	13.671	13.7706	13.1792	12.0947	13.2214	12.9646	13.0603	13.1834	12.272	0.152107	-1.52383	-0.439323	0.0524748	0.491797	1.5763	-0.0996325	-0.16108	-0.94938	-0.0379416	-0.256828	-0.218886	0.692552	-0.0957474	-0.397137	-0.70644	-0.710325	0.177309	0.00424389	0.601601	6.99326	2.30788	0.183501	2.90019	7.55643	0.395324	0.647671	4.96153	0.114794	1.18677	0.964444	3.74706	0.336363	2.04889	4.15761	3.83897	0.733307
ZMO1780	ZMO1_ZMO1780	antibiotic biosynthesis monooxygenase	11.7141	12.0358	11.9554	11.2582	9.69589	11.57	10.8416	11.1788	11.1488	9.68918	0.241388	-2.01816	-0.455897	0.321717	0.777613	2.33988	0.080329	-0.391243	-1.88082	-0.421185	-0.728412	-0.307227	1.15241	-0.337168	-0.144052	-1.19418	-0.776683	-0.00670721	-0.109341	0.59928	6.18179	1.3653	0.978925	2.87942	7.24097	0.175442	1.12123	5.87728	1.23335	2.41905	0.818778	3.90881	0.924137	0.314012	4.38814	2.60134	0.0115393
ZMO1785	mscS4	mechanosensitive ion channel MscS	6.47373	6.63985	6.57745	7.10603	7.38425	7.11995	7.77695	7.56272	7.31257	8.00415	0.103717	0.91052	0.632295	0.166116	-0.466179	-0.744404	0.0623987	0.442764	0.884197	0.192612	0.656995	0.464383	-0.227202	0.214231	0.646223	1.1371	0.98527	0.6199	0.20654	0.140974	2.06892	1.31441	0.270662	0.997086	1.8102	0.0889155	0.828081	1.99743	0.289798	1.38045	0.881088	0.354383	0.329743	1.3516	2.95224	2.27082	1.28143
ZMO1787	ZMO1_ZMO1787	hypothetical protein	6.49502	6.69786	6.73485	6.40954	4.31417	5.82767	5.30498	5.9548	6.29791	4.65534	0.239829	-2.18086	-0.0854806	0.202843	0.288324	2.3837	-0.0369862	0.127125	-1.17233	0.470237	-0.522691	-0.992929	0.649639	-0.649816	-0.667349	-1.39288	-0.780054	0.341175	-0.111631	0.68001	6.98519	0.191405	0.616246	0.972504	7.79869	0.0831611	0.3063	4.36839	1.62064	1.84728	3.74698	2.39168	2.39243	2.46639	5.43327	2.93101	1.07509
ZMO1788	ZMO1_ZMO1788	uncharacterized protein	7.92771	7.10121	7.12162	7.44953	7.21686	6.36391	6.75649	6.21951	6.75145	7.42338	-0.806093	-0.710857	-0.478184	-0.826507	-0.348323	-0.11565	-0.0204137	-0.144408	1.05946	0.387539	0.392577	0.0050381	-0.666885	0.536985	-1.5638	-0.344715	-0.902114	0.206521	-0.698076	3.03891	2.65137	1.65721	3.42562	1.24429	0.305434	0.0442673	0.358424	3.98851	1.2694	1.29065	0.00961283	2.46755	1.91163	5.54131	1.22771	3.41315	0.561817
ZMO1792	ilvD	dihydroxy-acid dehydratase	7.85294	7.97501	7.9497	8.41146	7.81719	9.17382	7.83999	7.89483	9.46121	7.50528	0.0967647	-0.0357437	0.558525	0.122074	-0.436451	0.157817	0.0253089	-1.27899	-1.66854	0.287385	-1.33383	-1.62122	0.334711	-0.0548422	1.32089	-0.135017	-0.0548659	-0.311911	1.04975	0.180375	0.0602525	1.61388	0.263579	1.32519	0.359949	0.0460865	4.03246	5.07665	0.684857	4.19066	4.95917	0.834706	0.0955079	4.15367	0.297522	0.095553	0.761554
ZMO1794	ZMO1_ZMO1794	uncharacterized protein	9.64836	9.6237	9.25327	9.71623	9.74054	9.90059	9.4529	9.54747	9.4284	8.87778	-0.395095	0.0921834	0.0678642	-0.0246614	-0.0925256	-0.116845	0.370434	-0.353124	-1.02281	-0.47219	-0.447694	0.0244963	0.57512	-0.0945704	0.252229	-0.170804	0.2942	-0.862768	-0.287826	1.58845	0.251756	0.176017	0.063782	0.282005	0.374874	1.64246	1.37789	4.45256	1.97851	1.85457	0.0574841	2.49279	0.259539	0.891504	0.605395	1.08908	3.81066
ZMO1802	ZMO1_ZMO1802	hypothetical protein	8.82291	8.87114	8.17623	8.48635	8.26364	9.73221	9.18715	9.31887	9.06223	8.45319	-0.646676	-0.559267	-0.336557	0.0482315	0.384788	0.607499	0.694907	-0.41334	-1.27901	-0.66998	-0.545059	0.124922	0.733956	-0.131718	0.909297	0.316007	1.14263	0.189549	0.575874	2.20633	1.85361	0.970837	0.103489	1.29925	2.28157	2.6588	1.26696	4.45487	2.29952	1.79603	0.277332	2.55246	0.29561	3.21712	1.00706	4.02435	0.463364
ZMO1804	ZMO1_ZMO1804	amino acid permease-associated region	5.13731	4.81454	4.70571	5.58133	5.38625	5.65448	5.92022	5.43712	6.44318	6.11877	-0.431593	0.248947	0.444021	-0.322764	-0.766784	-0.571711	0.10883	-0.217364	0.464288	0.788693	0.265741	-0.522953	-0.198547	0.483105	0.517178	1.10568	0.731407	0.732519	0.861851	2.29844	1.16106	2.37516	1.81054	4.52878	3.44229	0.449379	0.97358	2.49943	4.28419	1.26308	2.85198	0.865327	2.61373	2.8178	6.04513	3.99916	4.00481
ZMO1806	ZMO1_ZMO1806	maltose O-acetyltransferase	5.60583	5.32315	5.5462	5.25174	4.8064	6.84839	6.5341	6.66059	6.67732	6.46048	-0.0596249	-0.799426	-0.354086	-0.282674	0.0714118	0.516752	-0.223049	-0.1878	-0.387916	-0.171073	-0.314294	-0.143221	0.0736219	-0.126494	1.24257	1.21095	1.11439	1.65407	1.42558	0.143158	3.35839	1.29337	1.08772	0.195275	2.30555	0.79925	0.568914	1.45321	0.505124	1.10891	0.403968	0.182046	0.346457	5.02171	5.29117	4.58436	6.23196
ZMO1812	rnfC	electron transport complex RnfABCDGE type C subunit	7.27428	6.98923	7.45142	7.24771	7.7181	6.97358	6.85833	7.07724	6.94946	6.6393	0.17714	0.443817	-0.0265666	-0.285051	-0.258485	-0.728868	-0.462191	0.103657	-0.334287	-0.0241209	-0.11525	-0.0911294	0.219037	-0.218907	-0.300698	-0.130897	-0.374182	-1.0788	-0.298253	0.417225	1.36	0.0486733	0.862586	0.759542	2.75394	1.60687	0.218102	0.94264	0.0439848	0.247162	0.187737	0.545553	0.54514	0.821265	0.321439	1.09143	3.75501
ZMO1813	rnfB	electron transport complex RnfABCDGE type B subunit	6.98179	6.74131	7.325	6.89034	7.4126	7.02511	6.85009	7.20318	6.63939	6.31167	0.343208	0.430815	-0.0914512	-0.240476	-0.149025	-0.671291	-0.583684	0.17807	-0.713433	-0.385714	-0.175018	0.210696	0.538416	-0.353087	0.0433172	0.108776	-0.121821	-1.10093	-0.250946	0.760223	1.02187	0.151382	0.540627	0.298151	2.00854	1.69275	0.331379	1.93647	0.8849	0.324457	0.407871	1.36273	0.788776	0.0666808	0.205171	0.210532	3.16326
ZMO1818	fdxN	4Fe-4S ferredoxin iron-sulfur binding domain protein	9.33905	9.50243	9.23842	8.95078	8.96361	9.4193	8.88645	9.01874	8.90176	8.33738	-0.100627	-0.375438	-0.388266	0.163384	0.55165	0.538822	0.264011	-0.400558	-1.08192	-0.517543	-0.532848	-0.0153053	0.549075	-0.13229	0.0802477	-0.615984	-0.219684	-0.626237	-0.0490291	0.248207	1.31197	1.36962	0.503682	2.3539	2.29059	0.935776	1.42513	4.28462	1.95978	2.02977	0.0316752	2.1038	0.345344	0.190376	2.66708	0.654815	2.45219
ZMO1821	ZMO1_ZMO1821	SIR2 family protein	4.97872	5.54943	5.53664	5.62706	6.87823	4.6102	4.55388	4.63255	4.49828	4.62781	0.557921	1.89951	0.648335	0.570708	-0.0776265	-1.3288	0.0127871	0.022359	0.0176127	-0.111914	-0.0563122	0.0556016	-0.0739249	-0.0786712	-0.368528	-0.995548	-0.90409	-2.25042	-1.12878	1.91965	6.22637	2.29499	2.19945	0.18299	5.09796	0.0262861	0.0426785	0.033296	0.252401	0.114905	0.113302	0.1559	0.167357	1.13735	3.96674	3.30215	6.97493
ZMO1822	ZMO1_ZMO1822	TonB-dependent siderophore receptor	8.22102	9.0899	9.1848	9.17709	10.317	5.58791	4.81013	4.81399	4.9565	6.3649	0.963784	2.09598	0.956073	0.868888	-0.0871856	-1.2271	-0.0948963	-0.773918	0.776985	-0.63141	-0.777784	-0.146375	-1.55477	-0.00386693	-2.63311	-4.27978	-4.37081	-3.95211	-4.22059	2.22288	4.8569	2.20201	2.19049	0.129067	3.21127	0.141943	1.70502	1.71341	1.31846	1.7156	0.210161	3.71433	0.00463818	5.80655	8.38423	8.06211	7.60277
ZMO1823	nifH	nitrogenase reductase iron protein	2.76399	3.8323	3.67345	3.03074	3.75217	2.86818	3.18111	3.18546	2.85119	3.42971	0.909461	0.988181	0.266755	1.06832	0.801561	0.0801341	0.158855	0.317285	0.561536	-0.0169847	0.312934	0.329919	-0.248602	-0.00435119	0.10419	-0.651192	-0.487986	-0.322455	-0.17955	3.90588	4.21687	0.926192	4.88173	3.77766	0.230203	0.533213	1.16026	2.35258	0.0380609	1.13971	1.22028	0.845001	0.00945614	0.282309	3.06497	1.99343	1.18476
ZMO1832	iscA	iron-sulfur cluster assembly accessory protein	2.16562	3.22271	2.97941	2.25625	3.42147	2.47944	2.1584	2.43167	2.17988	2.54692	0.813787	1.25585	0.090631	1.05709	0.966457	-0.198764	0.243301	-0.047768	0.0674813	-0.299558	-0.32104	-0.0214816	-0.388521	-0.273272	0.313821	-1.06431	-0.547733	-0.874549	-0.0763676	1.55579	2.61318	0.106193	2.38348	2.14677	0.290811	0.372263	0.0533111	0.0770379	0.430522	0.469689	0.0232447	0.59887	0.383965	0.456418	2.40219	0.934702	1.70235
ZMO1833	nifU	nitrogen-fixing NifU domain protein	1.7345	2.40697	2.66729	1.08183	2.35064	1.54552	0.455236	1.22148	0.877855	1.45461	0.932789	0.616134	-0.652676	0.672469	1.32515	0.0563359	-0.26032	-0.324039	-0.090916	-0.667668	-1.09029	-0.422619	-0.999371	-0.766247	-0.18898	-1.95174	-1.44581	-0.896029	-0.203972	0.97178	0.567921	0.611493	0.714928	1.7113	0.0411658	0.22047	0.256437	0.0619046	0.629629	1.18981	0.353697	1.06291	0.752399	0.137492	2.70046	1.7028	0.922231
ZMO1838	ZMO1_ZMO1838	TOBE domain protein	5.774	5.40355	5.79482	4.34885	4.47697	5.32359	4.76504	5.00885	5.07167	4.26195	0.0208231	-1.29703	-1.42515	-0.370447	1.0547	0.926581	-0.39127	-0.31474	-1.06164	-0.25192	-0.558553	-0.306633	0.50309	-0.243813	-0.450401	-0.638506	-0.785964	-0.215016	0.722825	0.0207568	2.47798	2.75303	0.571948	2.16711	1.85469	0.613533	0.414695	1.95876	0.315186	0.864659	0.401423	0.754722	0.302916	0.654003	1.15826	1.34585	0.26043
ZMO1845	ZMO1_ZMO1845	PhnA protein	9.27648	9.18303	8.79371	8.55926	9.00547	9.9299	8.99016	9.05923	9.31869	8.24549	-0.482768	-0.271009	-0.717218	-0.0934407	0.623778	0.177568	0.389327	-0.870668	-1.6844	-0.611212	-0.939741	-0.328529	0.744663	-0.069073	0.653422	-0.192879	0.265522	-0.759973	0.759428	1.72829	0.823543	2.75035	0.243515	2.60663	0.536826	1.47964	3.37472	5.96155	2.29525	3.6407	1.05791	2.86525	0.154345	2.47841	0.596755	0.801922	2.92877
ZMO1846	ZMO1_ZMO1846	ABC transporter related protein	4.64293	3.38394	3.62049	3.30209	3.59514	3.73834	3.57748	3.66235	3.64674	3.50258	-1.02244	-1.04779	-1.34084	-1.25899	0.0818485	-0.211203	-0.236552	-0.0759921	-0.235765	-0.0916066	-0.160859	-0.0692521	0.0749067	-0.0848667	-0.904584	0.193548	0.0418626	-0.0925624	0.344648	3.42716	3.51201	4.4238	4.53396	0.176098	0.556419	0.643595	0.145864	0.570003	0.1805	0.352629	0.131402	0.143515	0.165356	3.02013	0.497893	0.075684	0.182671
ZMO1847	ZMO1_ZMO1847	ABC transporter permease	4.86058	2.68915	2.60463	2.95574	2.78932	2.8725	3.00336	2.34674	2.93433	3.17486	-2.25594	-2.07126	-1.90484	-2.17143	-0.266589	-0.100165	0.0845173	-0.525768	0.302356	0.0618226	0.130854	0.0690314	-0.171502	0.656622	-1.98807	0.314208	-0.257897	0.385545	-0.0214122	5.9259	5.56181	5.21163	6.1549	0.614822	0.185869	0.15304	1.31732	0.642952	0.0976334	0.228235	0.110211	0.315495	1.74361	5.38953	0.760397	0.524394	0.881286
ZMO1848	ZMO1_ZMO1848	iron ABC transporter permease	5.86917	4.62516	4.5066	4.46109	4.3521	4.09032	3.91375	3.44446	4.25834	4.46896	-1.36257	-1.51706	-1.40808	-1.24401	0.164066	0.273052	0.118556	-0.64586	0.378638	0.16802	-0.176565	-0.344584	-0.555203	0.469295	-1.77885	-0.711401	-1.06214	0.116854	-0.202751	4.94453	5.38737	5.07861	4.94506	0.467129	0.899879	0.312375	2.36149	1.22201	0.429217	0.456801	1.08172	1.97529	1.60608	6.06512	2.91166	3.97445	0.27497
ZMO1849	ZMO1_ZMO1849	uncharacterized protein	6.95892	6.36202	6.13901	6.5721	7.32075	5.66442	5.30375	4.6007	4.12449	4.83872	-0.819902	0.361833	-0.386815	-0.596898	-0.210082	-0.95873	0.223005	-1.06372	-0.825695	-1.53993	-0.360668	1.17926	0.465027	0.703051	-1.2945	-1.05827	-1.53832	-2.48203	-2.44761	1.73309	0.604899	0.659228	1.30233	0.342436	2.33261	0.368536	2.36722	1.74825	3.5226	0.602399	2.66029	0.837087	1.42878	2.9451	2.6101	3.51894	5.36839
ZMO1850	ZMO1_ZMO1850	hypothetical protein	8.97313	9.58791	9.12945	9.90019	10.0096	8.3055	8.04122	6.74102	7.69621	8.3699	0.156322	1.0365	0.92706	0.614774	-0.312286	-0.421728	0.458452	-1.56448	0.0644042	-0.609287	-0.264275	0.345012	-0.328679	1.3002	-0.667634	-1.54668	-2.38843	-1.63973	-2.20398	0.142311	1.47868	1.28239	0.847155	0.357611	0.520976	0.579593	2.43514	0.0542569	0.743773	0.26152	0.361374	0.340465	1.95858	0.837645	2.66399	3.79965	2.56832
ZMO1851	fldA	flavodoxin	9.08986	9.84794	9.50287	9.82352	9.98637	8.38966	7.87189	7.0648	8.14821	7.94504	0.413009	0.89651	0.733666	0.758079	0.0244128	-0.13843	0.34507	-1.32486	-0.444619	-0.241444	-0.51777	-0.276326	-0.0731511	0.807085	-0.700199	-1.97605	-2.43806	-2.04133	-1.67531	0.703547	1.89816	1.47938	1.72786	0.0311011	0.204265	0.627507	2.97031	0.774178	0.356505	0.943873	0.421478	0.0900709	1.66773	1.39415	4.74636	5.23081	4.51395
ZMO1853	dapA2	dihydrodipicolinate synthetase	8.79743	6.87751	7.0677	5.64223	6.59655	7.60423	4.8851	4.82505	4.91236	4.69869	-1.72973	-2.20088	-3.1552	-1.91992	1.23529	0.280967	-0.190183	-2.77918	-2.90554	-2.69187	-2.71913	-0.0272557	0.186415	0.0600515	-1.1932	-1.99241	-2.24265	-1.89786	-0.72987	6.40136	7.47614	9.13178	7.27102	5.34915	1.07086	0.645092	8.54357	8.74917	8.39636	8.44279	0.0605252	0.559256	0.143344	4.83301	7.43834	7.56132	6.81115
ZMO1854	ZMO1_ZMO1854	transcriptional regulator GntR family with aminotransferase domain	9.24237	5.9387	6.06444	6.18118	5.64882	8.13484	5.52351	5.05634	5.9132	5.70164	-3.17794	-3.59355	-3.0612	-3.30367	-0.242476	0.289881	-0.125736	-3.07851	-2.4332	-2.22164	-2.61133	-0.389689	-0.178126	0.467177	-1.10753	-0.415185	-1.0081	0.0528208	-0.267973	8.64942	9.21984	8.47657	9.25269	0.765067	0.965163	0.333139	8.50258	7.42718	7.01793	7.74783	1.25837	0.458412	1.58502	4.10844	1.53242	3.76125	0.109751
ZMO1855	yfeJ	glutamine amidotransferase class-I	9.99122	6.33348	6.35562	5.87589	6.35311	9.46445	5.01506	4.97082	5.31943	5.17404	-3.6356	-3.6381	-4.11532	-3.65774	0.457587	-0.0196335	-0.0221365	-4.49364	-4.29041	-4.14503	-4.44939	-0.304367	-0.158984	0.0442428	-0.526766	-1.31842	-1.3848	-1.17907	-0.556467	10.6583	10.6616	11.2432	11.117	2.46055	0.0572335	0.0650164	11.6591	11.4401	11.2772	11.6123	1.33867	0.577417	0.125109	2.60237	6.4179	6.23404	5.54385
ZMO1856	ZMO1_ZMO1856	major facilitator superfamily transporter	10.946	6.14314	5.95405	6.11517	5.91952	10.7128	5.81754	5.83202	6.08371	5.42711	-4.99191	-5.02644	-4.83078	-4.80281	0.0279712	0.223627	0.189099	-4.88076	-5.28566	-4.62907	-4.89524	-0.266169	0.390427	-0.0144768	-0.23318	-0.325604	-0.122028	-0.492404	-0.0314634	11.6777	11.7103	11.5224	11.9266	0.074942	0.886378	0.71279	11.5711	11.9485	11.3207	11.5851	0.987496	1.61431	0.0340108	0.831254	1.44032	0.364381	2.14265
ZMO1857	ZMO1_ZMO1857	LysR family transcriptional regulator	11.0892	6.15733	6.0705	6.42649	5.58526	10.587	5.62201	5.781	5.95751	5.28692	-5.01874	-5.50398	-4.66275	-4.93191	-0.269163	0.572069	0.0868269	-4.80602	-5.3001	-4.6295	-4.965	-0.335499	0.335095	-0.158984	-0.502227	-0.535316	-0.289505	-0.298341	-0.46898	11.4197	11.8566	11.0721	11.7686	1.04356	2.63911	0.250618	11.215	11.6778	11.0383	11.3688	1.23346	1.23155	0.470423	2.04269	2.44875	1.01902	1.05962
ZMO1860	ZMO1_ZMO1860	putative Ccc1 family vacuolar ion transporter	5.96146	5.43963	5.69277	5.564	5.77445	6.71937	7.26832	7.27888	7.46718	6.99716	-0.268691	-0.187011	-0.397459	-0.521828	-0.124369	-0.334817	-0.253137	0.55951	0.277794	0.747812	0.548955	-0.198857	0.271161	-0.0105549	0.757912	1.8287	1.58611	1.22272	1.90318	0.663959	0.418701	1.10417	1.753	0.283894	0.994746	0.691582	1.70708	0.693184	2.41543	1.66714	0.452214	0.671853	0.0177868	2.45276	6.03	5.04643	4.02607
ZMO1861	ZMO1_ZMO1861	2-nitropropane dioxygenase NPD	6.82893	7.04725	7.30642	6.8892	8.04006	5.89892	6.14764	6.41022	5.75473	7.85412	0.477492	1.21113	0.0602786	0.218326	0.158048	-0.992803	-0.259166	0.511294	1.95519	-0.144199	0.248714	0.392912	-1.70648	-0.262581	-0.930001	-0.899614	-0.896199	-0.185941	-1.13448	2.90462	6.51573	0.223548	1.26715	0.833173	6.04595	1.57613	3.12325	8.68576	0.657256	1.33245	2.33599	8.05925	1.42799	5.38005	5.62392	5.22603	0.914287
ZMO1862	ZMO1_ZMO1862	HAD-superfamily hydrolase subfamily IA	3.14323	2.67561	2.56314	4.10695	3.26502	2.28404	2.38576	2.21819	1.92785	1.31935	-0.580088	0.121797	0.963724	-0.467621	-1.43134	-0.589418	0.112467	-0.0658526	-0.964695	-0.356191	0.101713	0.457904	1.06641	0.167566	-0.859185	-0.28985	-0.344949	-1.94568	-2.1791	0.326306	0.0562634	0.617203	0.280674	1.16071	0.372188	0.0569501	0.0296086	0.618004	0.183009	0.0465352	0.245487	0.703386	0.0791013	0.532804	0.160426	0.176378	1.52987
ZMO1863	ZMO1_ZMO1863	phosphatase	6.27895	6.31412	6.01557	6.2078	5.60102	5.11094	4.84285	5.21768	5.20824	4.73185	-0.263377	-0.677924	-0.0711507	0.0351699	0.106321	0.713094	0.298546	0.106748	-0.379083	0.0973072	-0.268085	-0.365392	0.110998	-0.374833	-1.16801	-1.47127	-0.797885	-0.869169	-0.999552	0.7945	2.58639	0.159808	0.0810285	0.284458	3.019	1.053	0.256265	1.27456	0.229635	0.81302	1.2156	0.268496	1.25621	4.45634	5.77639	3.08728	3.37212
ZMO1873	ZMO1_ZMO1873	glutaredoxin-like protein	10.4893	10.3935	10.4891	10.0223	11.112	10.3232	10.4438	10.5925	10.0189	11.447	-0.000133422	0.622703	-0.467003	-0.0957337	0.371269	-0.718437	-0.0956002	0.269325	1.12384	-0.304222	0.120652	0.424874	-1.00318	-0.148673	-0.166095	0.0502908	0.103363	0.335039	-0.0033139	0.000332396	3.10075	2.25256	0.340127	1.91018	3.91444	0.339546	1.13509	5.31868	1.32807	0.404443	2.01377	4.85295	0.526152	0.606289	0.159122	0.33415	1.50165
ZMO1874	bolA2	BolA family transcriptional regulator	9.6643	9.28596	9.53541	9.07874	10.1819	9.38445	9.60814	9.7627	9.13349	10.4897	-0.128888	0.517641	-0.585564	-0.378344	0.207219	-0.895986	-0.249456	0.378251	1.10524	-0.250967	0.223688	0.474655	-0.881547	-0.154563	-0.279847	0.322186	0.227292	0.307747	0.0547502	0.290783	1.70198	1.97932	1.28464	0.58884	3.50475	0.748203	1.14175	3.93086	0.670097	0.577856	1.52693	3.14152	0.362911	0.771685	1.04364	0.589822	0.873223
ZMO1885	ZMO1_ZMO1885	NADH:flavin oxidoreductase	9.69287	9.63325	9.75278	9.57659	10.0763	9.56511	9.62275	9.48996	9.52036	10.5664	0.0599146	0.383454	-0.11628	-0.0596181	0.0566622	-0.443072	-0.119533	-0.0751541	1.00132	-0.0447521	0.0576329	0.102385	-0.943684	0.132787	-0.127751	-0.0105003	-0.26282	0.490111	-0.0562232	0.209443	2.14232	0.468662	0.231741	0.218288	2.8019	0.544893	0.273864	5.48197	0.149767	0.200178	0.399582	5.23454	0.55472	0.528025	0.0347222	1.34203	2.83177
ZMO1909	ZMO1_ZMO1909	DUF177 domain-containing protein	9.46994	8.86385	8.97439	8.86082	8.1011	8.27281	8.16971	7.9671	8.48109	8.42055	-0.495542	-1.36883	-0.609119	-0.606088	0.00303085	0.762746	-0.110546	-0.305706	0.147747	0.208281	-0.103092	-0.311373	-0.250838	0.202614	-1.19713	-0.694134	-1.00729	0.31945	-0.37973	1.24866	3.97944	1.62317	1.80622	0.00486511	2.37561	0.21273	0.667096	0.269182	0.409558	0.176519	0.683126	0.517628	0.39573	3.49717	2.12779	2.92514	0.706146
ZMO1918	bioA	adenosylmethionine--8-amino-7-oxononanoate aminotransferase BioA	7.28779	7.01135	7.33516	6.74794	6.14419	6.74455	6.64856	6.73047	6.35202	6.36984	0.0473768	-1.14359	-0.539851	-0.276435	0.263416	0.867158	-0.323812	-0.0140828	-0.374707	-0.392527	-0.095985	0.296542	0.278722	-0.0819022	-0.543239	-0.362789	-0.604699	0.225648	-0.395915	0.0979055	4.24834	1.90658	0.913006	0.857428	3.56654	1.12142	0.0271846	1.20382	1.27806	0.217447	0.888442	0.819595	0.180844	1.92112	1.29853	2.18395	0.623415
ZMO1920	ZMO1_ZMO1920	uncharacterized protein	9.38886	8.97813	9.1616	8.71383	7.95531	9.20326	9.37956	9.49319	9.48674	9.40059	-0.227263	-1.43355	-0.675031	-0.410733	0.264298	1.02282	-0.18347	0.289929	0.197328	0.283478	0.176296	-0.107181	-0.0210314	-0.113632	-0.185603	0.401427	0.33159	1.44528	0.772906	0.567387	4.81959	2.26091	1.37314	0.775564	3.8703	0.48523	0.776974	0.474108	0.754597	0.411564	0.2252	0.0378786	0.241283	0.438923	1.33348	0.925289	4.85241
ZMO1928	groES	chaperonin Cpn10	13.1813	12.4945	12.7758	12.6738	11.8357	12.1954	11.8293	11.803	12.3397	12.4498	-0.405441	-1.34556	-0.507415	-0.686734	-0.179319	0.658821	-0.281293	-0.392332	0.254477	0.144366	-0.366051	-0.510416	-0.620527	0.0262809	-0.985902	-0.665219	-0.972793	0.614129	-0.334121	1.1262	4.37245	1.50156	2.41907	0.442709	2.30604	0.788209	1.07921	0.615335	0.302762	0.986217	1.51279	1.9273	0.0453753	3.24697	2.33202	3.20243	1.9032
ZMO1932	ZMO1_ZMO1932	uncharacterized protein	6.64097	6.62223	6.53139	6.58476	6.75277	6.31648	6.04086	6.01909	6.14304	5.50967	-0.109575	0.111799	-0.0562046	-0.018742	0.0374626	-0.130541	0.0908334	-0.297394	-0.806808	-0.17344	-0.275618	-0.102178	0.531191	0.0217763	-0.32449	-0.581366	-0.512309	-1.2431	-0.441725	0.398796	0.408901	0.17944	0.0592582	0.125678	0.558027	0.353954	1.43796	4.32863	0.715472	1.30487	0.365713	2.86584	0.0630854	1.60526	3.46161	2.75503	6.10934
ZMO1933	ZMO1_ZMO1933	uncharacterized protein	7.22908	6.98572	7.24615	7.26654	7.25344	6.88929	6.73211	6.67676	6.86663	6.09055	0.0170693	0.0243601	0.0374642	-0.243362	-0.280826	-0.267722	-0.260431	-0.212527	-0.798746	-0.0226595	-0.157181	-0.134522	0.641564	0.0553457	-0.339789	-0.253608	-0.569385	-1.16289	-0.399912	0.0253624	0.0366256	0.0575205	0.55329	0.665066	0.625316	0.603499	0.4155	2.23204	0.0339754	0.286966	0.238297	1.71303	0.0873863	0.756474	0.583279	1.47486	3.36748
ZMO1934	ZMO1_ZMO1934	N-6 DNA methylase	7.98536	7.74465	7.90193	8.21279	8.10125	7.86339	7.7268	7.99119	7.80981	7.0887	-0.0834294	0.115887	0.227431	-0.240714	-0.468145	-0.356601	-0.157284	0.127808	-0.774689	-0.0535707	-0.136585	-0.0830144	0.638104	-0.264393	-0.121974	-0.0178454	0.0892633	-1.01255	-0.402976	0.208368	0.308081	0.720107	0.872742	2.03104	1.45022	0.504175	0.347193	3.22364	0.125743	0.376814	0.207159	2.61689	0.875779	0.327889	0.0425318	0.225542	4.17984
ZMO1936	ZMO1_ZMO1936	hypothetical protein	4.22458	3.60183	3.26102	3.64693	3.74364	4.18475	3.45619	3.62492	3.51483	2.50187	-0.963558	-0.480939	-0.577653	-0.622753	-0.0450999	-0.141814	0.340805	-0.559829	-1.68288	-0.66992	-0.728558	-0.0586382	0.95432	-0.168729	-0.0398271	-0.145632	0.363901	-1.24177	-0.132094	2.24293	0.936359	1.1878	1.46987	0.063507	0.22745	0.673838	1.14062	4.03336	1.43639	1.59693	0.0762906	2.21776	0.250804	0.0505527	0.234688	0.651935	2.97945
ZMO1937	ZMO1_ZMO1937	DNA-binding protein	3.11408	2.55207	2.51658	2.69345	2.62214	3.50397	2.22764	2.44023	1.99029	1.41408	-0.597498	-0.491931	-0.420621	-0.56201	-0.14139	-0.0700797	0.0354876	-1.06374	-2.08989	-1.51367	-1.27633	0.237342	0.813555	-0.212594	0.389891	-0.324429	-0.0763475	-1.20806	-0.703161	0.793341	0.616864	0.504955	0.82483	0.152291	0.0703918	0.0343994	1.66648	3.56975	2.53732	2.08145	0.249864	1.18485	0.219399	0.458771	0.408488	0.0699786	1.94845
ZMO1940	ZMO1_ZMO1940	hypothetical protein	0.982176	0.284183	-0.504848	0.0938011	0.412143	0.67538	0.108133	0.193173	-0.961148	-0.69116	-1.48702	-0.570032	-0.888375	-0.697993	0.190382	-0.12796	0.789031	-0.482207	-1.36654	-1.63653	-0.567247	1.06928	0.799293	-0.0850397	-0.306796	-0.17605	0.698021	-1.1033	-1.05495	1.63147	0.475157	0.84077	0.691968	0.143193	0.0922172	0.811299	0.385371	1.46681	1.83685	0.472226	1.07005	0.7329	0.0539795	0.223245	0.131142	0.615208	1.11442
ZMO1941	ZMO1_ZMO1941	type IV secretory pathway protease TraF-like protein	0.92105	0.080028	0.215192	0.686138	0.353903	0.3676	-0.449022	-0.867196	0.490421	-0.383887	-0.705859	-0.567147	-0.234913	-0.841022	-0.60611	-0.273875	-0.135164	-1.2348	-0.751488	0.122821	-0.816622	-0.939443	-0.0651343	0.418174	-0.55345	-0.52905	-1.08239	-0.73779	-0.195716	0.801307	0.603762	0.204739	1.13296	0.74008	0.273381	0.121121	1.64611	0.869351	0.0985551	0.968699	1.16193	0.0499475	0.410373	0.585108	0.620787	1.3939	0.848783
ZMO1944	ZMO1_ZMO1944	GntR transcriptional regulator with aminotransferase domain	5.7652	5.68809	5.72786	5.87742	5.5238	6.65226	6.10475	5.66434	6.61897	5.48159	-0.0373359	-0.241398	0.112222	-0.0771142	-0.189336	0.164284	-0.0397782	-0.987921	-1.17067	-0.0332951	-0.547518	-0.514223	0.623157	0.440403	0.887063	0.416659	-0.0635217	-0.0422132	0.741546	0.0768904	0.6939	0.266495	0.190801	0.570718	0.476443	0.0908889	3.76161	4.39822	0.0680001	1.97618	1.83101	2.30353	1.50962	3.38292	1.57913	0.137857	0.0878055
ZMO1951	rraA	ribonuclease activity regulator RraA family	5.34386	5.21836	5.1923	4.96052	5.06279	5.36295	4.83994	5.08864	4.68316	4.3098	-0.151558	-0.28107	-0.383338	-0.125502	0.257836	0.155568	0.0260563	-0.274302	-1.05314	-0.679786	-0.523004	0.156781	0.53014	-0.248703	0.0190869	-0.378415	-0.103657	-0.752987	-0.27736	0.294476	0.637792	0.954138	0.261939	0.641819	0.339637	0.0459023	0.618081	3.22836	1.97367	1.42493	0.306806	1.44969	0.545146	0.0302034	1.05632	0.187997	2.22902
ZMO1960	ZMO1_ZMO1960	uncharacterized protein	6.90018	6.75212	6.6243	7.07423	6.55573	6.35727	6.51946	5.59025	6.85462	6.86214	-0.275881	-0.344444	0.174054	-0.148061	-0.322116	0.196382	0.12782	-0.76702	0.50487	0.497344	0.162188	-0.335156	-0.342682	0.929208	-0.542906	-0.232657	-1.03404	0.306408	-0.219617	0.693688	0.925618	0.386476	0.354209	0.955166	0.504193	0.296077	2.50748	1.51506	1.48656	0.354195	0.893254	0.919459	3.09181	1.65966	0.626227	3.45012	0.79487
ZMO1971	panC2	pantoate-beta-alanine ligase	5.38976	5.43713	5.54586	5.17403	5.56111	5.3886	5.06923	5.2661	5.22571	4.54059	0.156107	0.171354	-0.215726	0.0473721	0.263098	-0.123982	-0.108735	-0.1225	-0.848015	-0.162898	-0.319377	-0.156479	0.528638	-0.196877	-0.00115344	-0.367902	-0.27976	-1.02052	0.0516745	0.7506	0.847268	1.14296	0.192855	1.65348	0.626897	0.529898	0.549187	5.09392	0.793288	1.87683	0.752923	3.3112	1.01509	0.00362033	2.46998	1.59308	5.87192
ZMO1976	ZMO1_ZMO1976	uncharacterized protein	7.06082	6.72923	6.86248	6.65265	7.58091	8.18901	7.01454	7.10359	7.71848	7.12415	-0.198339	0.52009	-0.408166	-0.331587	0.076579	-0.851677	-0.133248	-1.08542	-1.06486	-0.470531	-1.17447	-0.703942	-0.109608	-0.0890532	1.12819	0.285308	0.241113	-0.456761	1.06583	1.62465	4.57346	3.66186	3.25866	0.536035	7.05739	1.09795	7.74125	7.65427	4.18569	8.10156	5.82158	0.756464	0.578578	7.91756	2.7783	2.06346	4.07355
ZMO1980	gidB	16S rRNA methyltransferase GidB	7.09474	7.17262	7.08319	6.95371	7.07285	6.4672	6.23645	6.14683	6.5612	5.9882	-0.0115491	-0.0218871	-0.141029	0.0778786	0.218908	0.0997657	0.0894276	-0.320368	-0.478992	0.0940033	-0.23075	-0.324753	0.248243	0.0896183	-0.627544	-0.936172	-0.936363	-1.08465	-0.392512	0.0369423	0.0725	0.643695	0.341663	1.28145	0.464907	0.405339	1.84488	2.93347	0.385076	1.21952	1.87578	1.33958	0.362989	3.85451	5.81938	5.43399	6.06059
ZMO1981	gidA	glucose inhibited division protein A GidA	6.7234	6.74426	6.729	6.85856	6.95304	6.34106	6.0532	6.31652	6.20524	5.69638	0.00559938	0.22964	0.135152	0.0208557	-0.114296	-0.208784	0.0152563	-0.0245325	-0.644675	-0.135813	-0.287859	-0.152046	0.356816	-0.263327	-0.382348	-0.691063	-0.41248	-1.25666	-0.653312	0.0241054	1.79477	0.911375	0.106424	0.825055	1.78585	0.0757455	0.115128	5.17296	0.917181	2.35078	1.06227	2.98421	2.11789	3.20872	5.84911	3.46594	8.10786
ZMO1983	ZMO1_ZMO1983	SMP-30/Gluconolaconase/LRE domain-containing protein	7.12071	6.44742	6.55865	6.66395	6.70702	6.17507	6.23228	6.18594	6.27845	7.22189	-0.562056	-0.413694	-0.456759	-0.673288	-0.216529	-0.259594	-0.111232	0.0108642	1.04682	0.103383	0.0572062	-0.0461769	-0.989616	0.046342	-0.945639	-0.215145	-0.372719	0.514878	-0.385497	1.73952	1.17906	1.33927	2.40668	0.573372	0.724441	0.251584	0.0185188	3.50376	0.20731	0.106123	0.084003	3.31097	0.0843282	3.15947	0.568684	1.02993	1.55926
ZMO1992	clcD2	carboxymethylenebutenolidase	8.46966	8.2383	8.51274	7.90062	7.42215	8.06836	8.15238	7.9013	8.03975	8.12116	0.0430786	-1.0475	-0.569033	-0.231358	0.337676	0.816147	-0.274436	-0.16706	0.0528045	-0.0286037	0.0840235	0.112627	0.0312189	0.251084	-0.401302	-0.0859204	-0.61144	0.699008	0.139128	0.0795568	3.57304	1.80833	0.639862	1.04552	3.03929	0.798269	0.377628	0.0992573	0.0514257	0.166819	0.23444	0.0564031	0.632207	1.16199	0.190072	1.97375	2.3127
ZMO1996	rho	transcription termination factor Rho	9.08087	8.94388	8.71757	9.393	9.36269	10.0578	9.808	10.2402	9.43874	9.43234	-0.363293	0.281828	0.312133	-0.136984	-0.449117	-0.418812	0.226309	0.182451	-0.625441	-0.619036	-0.249775	0.369261	0.375666	-0.432227	0.976912	0.864121	1.52266	0.0696429	0.0457434	1.11892	0.804257	0.918589	0.360761	1.6476	1.5092	0.681006	0.460264	2.20491	2.17836	0.687646	1.14279	1.1685	1.39919	3.57501	3.46495	5.29097	0.145991
ZMO2000	ZMO1_ZMO2000	AcrB/AcrD/AcrF family protein	7.06554	7.67099	7.2093	8.13199	7.69836	7.53542	7.81524	7.76619	7.65773	7.82627	0.143762	0.632822	1.06645	0.60545	-0.461001	-0.027372	0.461688	0.230778	0.290853	0.122317	0.279828	0.157511	-0.0110251	0.0490501	0.46988	0.144258	0.556896	0.127911	-0.474253	0.285517	1.87015	3.36224	1.97975	1.4108	0.0497402	1.41347	0.513075	0.690436	0.235477	0.6568	0.31891	0.0176886	0.084067	1.28652	0.320183	1.59649	0.248287
ZMO2001	ZMO1_ZMO2001	hypothetical protein	6.38962	6.24502	6.49347	6.29214	5.2703	5.82044	5.77213	5.72125	6.51142	5.3973	0.10385	-1.11931	-0.0974746	-0.1446	-0.0471254	0.974713	-0.24845	-0.0991903	-0.423148	0.690979	-0.0483159	-0.739295	0.374832	0.0508745	-0.569173	-0.472889	-0.772213	0.126991	0.21928	0.218882	3.89357	0.203262	0.363694	0.0992755	3.72217	0.722616	0.207438	1.2813	2.343	0.0923487	2.53111	1.09557	0.0977005	1.8601	1.65593	2.65769	0.27791
ZMO2006	ZMO1_ZMO2006	preprotein translocase SecE subunit	8.48943	8.75671	8.50987	9.10673	9.31957	9.98623	9.97027	10.0418	9.91791	10.0707	0.0204388	0.83014	0.617296	0.26728	-0.350016	-0.56286	0.246841	0.0555988	0.0844541	-0.0683208	-0.0159583	0.0523625	-0.100412	-0.0715571	1.4968	1.21356	1.53196	0.751112	0.81118	0.0234416	1.7148	1.17704	0.449931	0.634383	1.17528	0.407282	0.066607	0.104731	0.0831154	0.0181995	0.0624831	0.126861	0.0873904	3.35237	2.96285	3.43184	1.51293
ZMO2009	ZMO1_ZMO2009	DUF465 domain-containing protein	9.07425	9.95304	9.78716	8.65635	9.02811	9.45813	8.93899	9.05139	8.85986	8.97721	0.7129	-0.0461424	-0.417901	0.878785	1.29669	0.924927	0.165884	-0.406736	-0.480916	-0.59827	-0.519137	0.0791331	-0.0382204	-0.112401	0.383871	-1.01405	-0.735765	-0.050903	0.203503	2.40712	0.0871003	1.24835	3.33308	4.78098	3.50902	0.427209	1.20552	1.49362	1.95769	1.64433	0.158483	0.0710907	0.238071	1.1186	3.83726	2.49537	0.0969323
ZMO2011	ZMO1_ZMO2011	entericidin A/B family protein	7.15931	7.05261	7.31702	6.27833	6.11645	7.18025	6.93663	7.71412	6.6586	5.93761	0.157703	-1.04286	-0.880983	-0.106704	0.774279	0.936158	-0.264407	0.533866	-1.24265	-0.52165	-0.243622	0.278028	0.999026	-0.777488	0.0209402	-0.115978	0.397103	-0.178846	0.380273	0.307469	3.18229	2.65448	0.215171	2.54408	3.12717	0.659518	1.45507	3.79014	1.41288	0.52823	0.625614	3.04234	2.30287	0.0331014	0.237339	0.993664	0.358586
ZMO2016	ZMO1_ZMO2016	hypothetical protein	-0.779443	0.360711	2.25183	0.630321	0.38501	1.15151	1.02958	1.36475	1.68252	0.472522	3.03127	1.16445	1.40976	1.14015	-0.26961	-0.0242993	-1.89111	0.213248	-0.678985	0.531009	-0.121928	-0.652938	0.557056	-0.335176	1.93095	0.668868	-0.887071	0.0875121	1.0522	1.89355	0.565199	0.721857	0.593083	0.139304	0.0111363	1.52643	0.0971059	0.370664	0.274981	0.0533098	0.353265	0.291258	0.160736	1.08187	0.407271	0.517596	0.0376651
ZMO2019	ZMO1_ZMO2019	BFD domain protein (2Fe-2S)-binding domain protein	8.52911	8.95734	8.76477	6.87167	7.14716	5.65519	4.9205	4.97065	6.03294	5.58539	0.235655	-1.38195	-1.65745	0.428225	2.08567	1.81018	0.192571	-0.684543	-0.0698033	0.377749	-0.734692	-1.11244	-0.664889	-0.0501487	-2.87392	-4.03684	-3.79412	-1.56177	-0.838724	0.169079	1.53385	1.92122	0.383735	2.785	2.37548	0.149061	0.618888	0.0449857	0.294387	0.677983	1.16214	0.596142	0.0318871	3.53711	5.19289	4.57399	1.78652
ZMO2020	ZMO1_ZMO2020	hypothetical protein	5.34057	5.02828	5.68937	5.1385	5.28392	5.98124	5.24483	5.72371	5.80567	4.96833	0.348805	-0.0566425	-0.202063	-0.312286	-0.110224	-0.255644	-0.661092	-0.25753	-1.01291	-0.175572	-0.73641	-0.560837	0.276505	-0.478879	0.640678	0.216554	0.0343421	-0.315595	0.667168	0.596776	0.071458	0.301699	0.582081	0.164737	0.451408	1.53334	0.406445	2.30562	0.254852	1.56599	1.10497	0.444251	0.899795	1.312	0.367079	0.0421	0.525111
ZMO2027	ZMO1_ZMO2027	hypothetical protein	9.40219	9.67466	8.86789	9.04096	8.86923	10.3479	9.64276	9.78082	9.51892	9.19775	-0.534294	-0.532961	-0.361231	0.272471	0.633702	0.805432	0.806765	-0.567069	-1.15013	-0.828964	-0.70512	0.123844	0.445015	-0.138051	0.945698	-0.0318927	0.912923	0.328525	0.477965	1.64241	1.63729	0.994563	0.775878	2.25521	2.95036	2.95559	1.76836	3.8557	2.7576	2.29665	0.257856	1.30269	0.293744	3.17428	0.0625717	3.05923	0.878987
ZMO2030	ZMO1_ZMO2030	hypothetical protein	7.97024	1.31834	1.97689	2.76823	2.66086	7.10813	2.23652	2.18088	2.00888	2.37288	-5.99335	-5.30937	-5.20201	-6.6519	-1.44989	-1.34253	-0.658555	-4.92725	-4.73525	-5.09925	-4.87161	0.227644	-0.136358	0.0556384	-0.862106	0.918185	0.203991	-0.287983	-0.759349	4.87617	4.39601	4.31705	5.68734	1.12451	1.01763	0.407773	4.11034	3.96184	4.24053	4.06765	0.106034	0.0609579	0.0239548	0.510278	0.621512	0.0940252	0.137711
ZMO2032	ZMO1_ZMO2032	DNA repair protein RadC	5.23809	5.60515	5.29018	5.36994	5.87333	5.41846	5.02348	4.93075	4.92639	4.22568	0.0520904	0.635239	0.131849	0.367055	0.235206	-0.268184	0.314965	-0.487716	-1.19279	-0.492073	-0.394983	0.0970898	0.797803	0.0927324	0.180369	-0.581669	-0.359437	-1.64766	-0.443553	0.0998544	2.11386	0.289463	1.19404	0.669941	0.794177	0.97903	1.52821	4.11647	1.54544	1.16685	0.201459	2.74394	0.191004	0.425414	2.12156	1.03253	5.40637
ZMO2035	ZMO1_ZMO2035	RepA replication protein	2.4229	2.21458	2.62261	2.17671	2.11706	1.99115	1.33545	1.65989	1.28745	0.69522	0.199708	-0.305841	-0.246188	-0.20832	0.037868	0.0975205	-0.408029	-0.33125	-1.29593	-0.703693	-0.655692	0.0480017	0.640234	-0.324441	-0.431758	-0.879129	-0.962717	-1.42184	-0.889263	0.249231	0.418994	0.320574	0.292398	0.0439596	0.121535	0.679232	0.463136	2.58107	1.22439	1.11751	0.0512404	1.08347	0.451182	0.649518	1.81953	1.81879	2.85892
ZMO2037	ZMO1_ZMO2037	hypothetical protein	0.389104	0.163801	0.060629	0.562774	-0.239399	0.472345	0.0195061	0.134543	0.314113	-0.783281	-0.328475	-0.628503	0.17367	-0.225302	-0.398972	0.403201	0.103172	-0.337802	-1.25563	-0.158232	-0.452839	-0.294606	0.802787	-0.115037	0.0832413	-0.144295	0.0739139	-0.543882	-0.248661	0.245062	0.545242	0.118091	0.175558	0.345885	0.350392	0.0739094	0.253351	1.33488	0.106545	0.361314	0.215564	0.747361	0.0753279	0.0533745	0.106423	0.0470991	0.453924
ZMO2041	ZMO1_ZMO2041	Sel1 domain protein repeat-containing protein	9.22511	8.75783	8.92619	8.46274	7.48211	8.59265	8.47032	8.18542	8.43072	8.41321	-0.298918	-1.743	-0.762375	-0.467276	0.295099	1.27573	-0.168358	-0.407234	-0.179444	-0.161936	-0.122331	0.0396043	0.0571128	0.284902	-0.632458	-0.287514	-0.740774	0.931101	-0.0320189	0.451856	3.82808	1.50829	0.902374	0.498826	3.06724	0.250274	0.67052	0.242271	0.214681	0.155378	0.0456867	0.0672899	0.425438	1.18765	0.482645	1.45438	1.93252
ZMO2047	ZMO1_ZMO2047	hypothetical protein	8.34743	7.66439	7.45129	8.22198	8.05279	8.7364	8.61096	8.34025	9.30128	8.88594	-0.896144	-0.294642	-0.125456	-0.683047	-0.557591	-0.388405	0.213097	-0.396148	0.149537	0.564876	-0.125442	-0.690319	-0.274979	0.270706	0.388969	0.946574	0.888965	0.833148	1.0793	4.33216	1.2437	0.41463	3.66214	2.97742	1.97134	0.919482	1.8071	0.51732	2.73566	0.414572	3.38085	1.13756	1.11471	1.76688	4.90945	4.30119	4.05511
ZMO2048	ZMO1_ZMO2048	hypothetical protein	1.02848	1.72256	0.383943	1.95742	1.59031	1.04136	0.518901	0.194617	1.69555	1.5301	-0.644535	0.561836	0.928942	0.694084	-0.234858	0.132248	1.33862	-0.846746	0.48874	0.654188	-0.522462	-1.17665	-1.0112	0.324284	0.0128847	-1.20366	-0.189327	-0.060211	-0.261869	0.53616	0.45058	0.859574	0.662834	0.176201	0.0927514	1.54844	0.762013	0.37865	0.546425	0.411385	1.16865	0.959964	0.230666	0.00757683	1.35301	0.12456	0.0365287
ZMO2049	ZMO1_ZMO2049	hypothetical protein	4.81784	4.98056	5.03834	4.67655	5.23483	6.49437	5.89279	6.41483	5.67854	5.55951	0.2205	0.416997	-0.14129	0.162721	0.304011	-0.254276	-0.0577789	-0.0795442	-0.934857	-0.815831	-0.60158	0.214251	0.333277	-0.522036	1.67654	0.912234	1.37649	0.324682	1.00199	0.834254	1.88289	0.470761	0.633261	1.42223	1.13047	0.178816	0.233366	4.42736	3.91132	2.87398	0.803631	1.42359	2.45511	6.88948	4.68984	6.02329	1.37696
ZMO2050	ZMO1_ZMO2050	transfer-messenger RNA	12.5971	13.1483	12.6802	12.1232	12.542	12.9818	12.8742	12.7486	12.3585	12.6067	0.0830913	-0.0551003	-0.473884	0.551191	1.02507	0.606291	0.4681	-0.233213	-0.375152	-0.623298	-0.10765	0.515648	0.267502	0.125563	0.384734	-0.274107	0.06843	0.0646822	0.235319	0.184367	0.115911	1.62807	2.18611	4.18765	2.44161	1.79542	0.652438	1.20929	2.26908	0.24965	1.80778	0.779316	0.300263	1.24925	0.905747	0.147711	0.138623
ZMO2055	ZMO1_ZMO2055	hypothetical protein	2.91173	3.80047	3.5262	2.94476	3.32703	2.40155	1.82314	2.51548	1.80099	2.1769	0.614472	0.415304	0.0330314	0.888739	0.855708	0.473435	0.274268	0.113935	-0.224649	-0.600557	-0.578407	0.0221502	-0.353758	-0.692342	-0.510181	-1.97733	-1.01072	-1.15013	-1.14377	0.765425	0.463163	0.0274476	1.38936	1.32368	0.614692	0.310247	0.101659	0.21929	0.743	0.707668	0.0182244	0.379053	0.893939	0.601861	3.50052	1.45716	1.71376
ZMO2056	ZMO1_ZMO2056	uncharacterized protein	14.5299	15.5527	15.1166	15.0052	14.8577	11.478	10.6068	10.6421	10.5031	12.1183	0.586669	0.327813	0.475314	1.02284	0.547524	0.695025	0.436169	-0.835915	0.640293	-0.974838	-0.871176	0.103662	-1.51147	-0.0352608	-3.05192	-4.94593	-4.4745	-2.73944	-4.50207	1.62341	0.766786	1.24224	3.3987	1.66882	2.22778	1.25061	2.48146	1.80935	2.94061	2.59983	0.18552	4.50168	0.0566555	7.50825	10.1644	9.26922	7.02176
ZMO2061	ZMO1_ZMO2061	hypothetical protein	6.27406	6.15693	5.84105	6.3281	5.45762	5.28519	5.74	5.5431	6.41534	6.15011	-0.433005	-0.816439	0.0540421	-0.117131	-0.171173	0.699308	0.315874	0.257912	0.86492	1.13015	0.454808	-0.675345	-0.410112	0.196896	-0.988869	-0.41693	-0.297952	0.69249	0.0872424	1.68728	3.46106	0.12948	0.356442	0.574264	3.24448	1.27002	0.867433	3.66371	4.6751	1.79298	2.83967	1.57653	0.611412	4.15632	1.80227	1.04662	2.9176
ZMO2063	ZMO1_ZMO2063	pseudo gene	-0.186662	1.43909	1.48932	1.37418	2.34876	0.99969	1.67774	1.15023	2.22225	1.66171	1.67598	2.53543	1.56084	1.62575	0.0649082	-0.909674	-0.0502309	0.150538	0.662022	1.22256	0.678052	-0.544512	0.0160303	0.527515	1.18635	0.238653	-0.339093	-0.687052	0.848073	0.884026	1.49599	0.806578	0.917026	0.0298869	0.58825	0.0229592	0.065574	0.3525	0.764562	0.363008	0.278137	0.00656916	0.26778	0.567393	0.119463	0.160012	0.368944
ZMO2064	ZMO1_ZMO2064	hypothetical protein		-0.476528	-0.693626	-1.67358	-2.06417		-0.918398		-2.10647	-0.0192463	0	0	0	0	1.19706	1.58764	0.217098	0	0	0	0	1.18808	-0.899152	0	0	-0.44187	0	2.04493	-0.432892					1.73164	2.15154	0.279757					1.72093	1.17274			0.54131		2.55146
ZMO2065	ZMO1_ZMO2065	hypothetical protein	6.453	6.98444	6.42552	6.78476	7.08992	8.10324	7.86878	7.90182	7.6977	7.34035	-0.0274779	0.636926	0.331759	0.531447	0.199689	-0.105478	0.558925	-0.201411	-0.762887	-0.405533	-0.234451	0.171082	0.528437	-0.0330397	1.65024	0.88434	1.47631	0.250425	0.912946	0.036957	1.47547	0.634668	1.31571	0.374815	0.175234	1.40328	0.338594	1.84769	0.823274	0.408512	0.277786	1.1614	0.044794	4.23	2.45169	3.81471	0.443633
ZMO2066	ZMO1_ZMO2066	hypothetical protein	11.982	12.1	12.1766	12.2253	12.2129	12.9949	12.9877	12.9984	13.2921	13.3186	0.194537	0.230849	0.243211	0.117924	-0.125288	-0.112925	-0.0766137	0.00352957	0.32373	0.297162	-0.0071729	-0.304335	-0.330903	-0.0107025	1.01287	0.88777	0.821858	1.10575	1.06682	1.74689	2.14905	2.28473	1.03634	1.12109	0.97958	0.592389	0.0174213	3.13469	2.86188	0.0361139	2.93635	3.2069	0.0549144	7.78001	7.59504	6.83809	8.18136
ZMO2067	ZMO1_ZMO2067	hypothetical protein	13.3428	13.4258	13.4928	13.559	13.6038	14.2985	14.3717	14.4208	14.5752	14.8212	0.150069	0.261063	0.216261	0.0830758	-0.133185	-0.177987	-0.0669936	0.122255	0.522651	0.276727	0.0731832	-0.203544	-0.449468	-0.0490723	0.955736	0.945843	0.927922	1.21732	1.0162	0.99291	2.00101	1.58719	0.520098	0.957139	1.39213	0.39676	0.760473	4.18539	2.1451	0.395386	1.47037	3.63077	0.243385	6.69636	7.05622	6.56577	7.78478
ZMO2069	ZMO1_ZMO2069	pseudo gene	1.48873	2.67179	2.84352	3.16785	3.12494	2.95079	3.08569	2.50085	2.76143	2.96947	1.35479	1.63621	1.67912	1.18306	-0.496057	-0.453145	-0.171729	-0.449939	0.0186808	-0.189361	0.134904	0.324266	0.116224	0.584843	1.46206	0.413901	-0.342671	-0.155468	-0.406422	1.68342	2.11807	2.18392	1.59264	0.519525	0.463286	0.145662	0.409586	0.0127852	0.146748	0.100637	0.274359	0.0855466	0.57061	1.84934	0.413527	0.293209	0.117679
ZMO2074	ZMO1_ZMO2074	hypothetical protein	-1.29841	-1.63197	-1.42068	-0.677243	-0.489074		-0.677555	-0.442972	-0.422087	-0.904323	-0.12227	0.809339	0.62117	-0.333558	-0.954728	-1.1429	-0.211288	0	0	0	0	-0.255467	0.226769	-0.234583	0	0.954417	0.977711	-0.415249	0.255156	0.078103	0.82891	0.601818	0.284185	1.27105	1.54538	0.167389					0.208043	0.229212	0.238447		1.27059	1.03635	0.471747
ZMO2076	ZMO1_ZMO2076	hypothetical protein	2.89104	3.14311	2.95098	2.7975	3.2365	2.92779	2.78965	2.74576	1.691	2.00034	0.0599424	0.345458	-0.0935418	0.25207	0.345612	-0.0933885	0.192127	-0.182024	-0.927451	-1.23678	-0.138138	1.09865	0.789312	0.0438858	0.0367469	-0.353461	-0.205219	-1.23616	-1.1065	0.0670714	0.50841	0.108664	0.383809	0.571412	0.119981	0.275586	0.231868	1.80633	2.53791	0.168304	2.21437	1.4768	0.0482112	0.0400365	0.588098	0.267376	2.53647
ZMO2077	ZMO1_ZMO2077	hypothetical protein	3.88524	3.58462	4.14844	2.74196	2.46106	3.46987	3.35902	3.59933	2.72196	3.19473	0.2632	-1.42418	-1.14328	-0.300618	0.842663	1.12356	-0.563818	0.129464	-0.275131	-0.747905	-0.110842	0.637063	0.164289	-0.240306	-0.415373	-0.225597	-0.549109	0.733678	-0.0199968	0.199584	1.66071	1.25669	0.259849	0.952374	1.38131	0.56602	0.0900281	0.210166	0.724358	0.076107	0.588938	0.116941	0.179645	0.344121	0.185537	0.487334	0.706552
[truncated: 1 more columns]

## Sheet: S2-2_TetR
TABLE S2-2 Gene expression of TetR-family regulators and their adjacent genes in different Z. mobilis mutant strains cultured in RMG5 and RMG5 with 210mM acetate. Gene expression levels colored in red or green indicate the up-regulated and down-regulated, respectively. P is -log10(p-value). G5, RMG5. GA, RMG5 with 210 mM acetate. -, not detected.
Locus_tag	Gene_name	Product	Lsmean _ZM4_G5	Lsmean_Δ0281Δ0963Δ1547_G5	Lsmean_Δ0281Δ0963_G5	Lsmean_Δ0963Δ1547_G5	Lsmean_Δ0281Δ1547_G5	Lsmean_ZM4_GA	Lsmean_Δ0281Δ0963Δ1547_GA	Lsmean_Δ0281Δ0963_GA	Lsmean_Δ0963Δ1547_GA	Lsmean_ Δ0281Δ1547_GA	G5_Δ0281Δ0963/ZM4	G5_Δ0281Δ1547/ZM4	G5_Δ0963Δ1547/ZM4	G5_Δ0281Δ0963Δ1547/ZM4	G5_Δ0281Δ0963Δ1547/0963Δ1547	G5_Δ0281Δ0963Δ1547/0281Δ1547	G5_Δ0281Δ0963Δ1547/0281Δ0963	GA_Δ0281Δ0963/ZM4	GA_Δ0281Δ1547/ZM4	GA_Δ0963Δ1547/ZM4	GA_Δ0281Δ0963Δ1547/ZM4	GA_Δ0281Δ0963Δ1547/Δ0963Δ1547	GA_Δ0281Δ0963Δ1547/Δ0281Δ1547	GA_Δ0281Δ0963Δ1547/Δ0281Δ0963	P(G5_Δ0281Δ0963/ZM4)	P(G5_Δ0281Δ1547/ZM4)	P(G5_Δ0963Δ1547/ZM4)	P(G5_Δ0281Δ0963Δ1547/ZM4)	P(G5_Δ0281Δ0963Δ1547/Δ0963Δ1547)	P(G5_Δ0281Δ0963Δ1547/Δ0281Δ1547)	P(G5_Δ0281Δ0963Δ1547/Δ0281Δ0963)	P(GA_Δ0281Δ0963/ZM4)	P(GA_Δ0281Δ1547/ZM4)	P(GA_Δ0963Δ1547/ZM4)	P(GA_Δ0281Δ0963Δ1547/ZM4)	P(GA_Δ0281Δ0963Δ1547/Δ0963Δ1547)	P(GA_Δ0281Δ0963Δ1547/Δ0281Δ1547)	P(GA_Δ0281Δ0963Δ1547/Δ0281Δ0963)
ZMO0281	ZMO1_ZMO0281	TetR family transcriptional repressor of RND efflux transport system	5.34676	-	-	6.05271	-	5.9589	-	-	5.98668	-	0	0	0.70595	-5.59906	-6.30501		0	0	-9.46306	0.0277865	0			0			3.27996	6.49836	6.70451				7.4096	0.149244
ZMO0282	ZMO1_ZMO0282	MFP subunit of RND efflux system transporter	6.76332	10.8147	10.7912	6.86489	12.3862	8.01057	10.9484	10.9992	7.39921	12.0142	4.02791	5.62287	0.101575	4.05135	3.94977	-1.57152	0.0234408	2.98862	4.00365	-0.611364	2.93782	3.54919	-1.06583	-0.0507977	11.1743	12.755	0.332187	11.6328	11.5127	7.22961	0.0696281	9.77028	11.1458	3.08211	9.69005	10.5775	5.15148	0.147229
ZMO0283	ZMO1_ZMO0283	hydrophobe/amphiphile efflux-1 (HAE1) family RND efflux system transporter	6.95356	10.4766	10.5879	6.77742	11.1396	7.41538	10.297	10.3333	7.2991	10.7522	3.63439	4.18609	-0.17614	3.52304	3.69918	-0.663044	-0.111348	2.91791	3.33683	-0.116279	2.88162	2.9979	-0.455208	-0.0362911	13.644	14.3168	1.48852	13.9298	14.162	6.16867	0.926742	12.6003	13.2377	0.870797	12.5408	12.7287	4.24685	0.204667
ZMO0285	ZMO1_ZMO0285	NodT family RND efflux system outer membrane lipoprotein	6.4269	9.72819	9.84914	6.11325	10.1228	6.79486	9.45952	9.53399	6.39557	9.69707	3.42224	3.69593	-0.313657	3.30129	3.61494	-0.394641	-0.120955	2.73912	2.90221	-0.399296	2.66466	3.06396	-0.237543	-0.0744628	12.8383	13.204	2.60975	13.1005	13.5321	3.6523	0.895266	11.7821	12.0561	3.3753	11.6516	12.3133	1.88476	0.427347
ZMO0963	ZMO1_ZMO0963	TetR family transcriptional regulator	6.89294	-	-	-	7.22799	7.1243	-	-	-	6.96802	0	0.335054	0	-8.64684		-8.98189	0	0	-0.156284	0	-10.2082		-10.0519	0		0.130167		3.55259		3.63118			0.0570394		3.47693		3.44524
ZMO0964	ZMO1_ZMO0964	NodT family RND efflux system outer membrane lipoprotein	6.51542	11.0856	10.9733	11.2459	7.15399	7.21916	11.0347	10.9789	10.9464	7.66624	4.45791	0.638573	4.73045	4.57013	-0.160317	3.93156	0.112223	3.75971	0.447077	3.72727	3.81552	0.0882523	3.36844	0.0558079	11.6858	3.24753	11.9669	12.2356	0.667912	11.5226	0.424143	10.8808	2.1894	10.8399	10.9503	0.282404	10.3632	0.165089
ZMO0965	ZMO1_ZMO0965	efflux pump membrane protein	7.54044	11.3154	11.3171	11.4156	7.82824	7.75296	11.1053	11.1105	11.0971	7.89387	3.77664	0.287799	3.87521	3.77491	-0.100295	3.48712	-0.00172237	3.35752	0.14091	3.34409	3.3523	0.00821069	3.21139	-0.00521324	12.7083	2.04123	12.8307	13.1393	0.59666	12.7625	0.00707213	12.1501	0.823319	12.1311	12.1427	0.0316068	11.9392	0.0198178
ZMO0966	emrB	EmrB/QacA subfamily drug resistance transporter	7.17593	10.4489	10.5147	10.7259	7.38934	7.04919	10.3958	10.3022	10.5463	7.54608	3.33874	0.213411	3.54997	3.27297	-0.276999	3.05956	-0.0657718	3.25299	0.496886	3.49715	3.34661	-0.150547	2.84972	0.0936182	11.3133	1.13068	11.6034	11.6504	1.76788	11.3314	0.28496	11.1903	3.11371	11.5325	11.3244	0.718381	10.566	0.392551
ZMO1543	cobT	cobalt chelatase subunit CobT	7.5183	8.67967	7.69922	8.39503	8.22109	7.14992	8.08401	7.3152	8.00082	7.89555	0.180917	0.702793	0.876729	1.16137	0.284641	0.458577	0.980453	0.165275	0.745627	0.850896	0.934085	0.0831884	0.188458	0.76881	0.812307	4.01587	4.87641	6.45294	1.63706	2.86496	5.71978	0.7223	4.23917	4.75611	5.1349	0.304394	0.856633	4.35682
ZMO1544	cobS	cobalt chelatase subunit CobS	8.5371	9.6264	8.64286	9.52164	9.33311	8.28938	9.45311	8.2517	9.036	9.16176	0.105755	0.796003	0.98454	1.08929	0.104754	0.293291	0.98354	-0.0376769	0.872386	0.746624	1.16374	0.417112	0.291351	1.20141	0.34986	4.01064	4.83619	5.63195	0.386971	1.45057	5.20423	0.105753	4.35854	3.77542	5.52604	2.00451	1.28017	5.66083
ZMO1545	ZMO1_ZMO1545	heat shock protein DnaJ domain protein	7.94741	9.56526	7.93512	9.57755	9.16491	7.63325	9.15577	7.55823	9.10379	9.29367	-0.0122925	1.2175	1.63014	1.61785	-0.0122904	0.400353	1.63015	-0.0750173	1.66043	1.47054	1.52253	0.0519837	-0.137901	1.59754	0.0358168	6.16197	7.45869	7.83857	0.0393726	2.401	7.87312	0.261582	7.54207	6.99507	7.15076	0.170379	0.555619	7.36737
ZMO1547	ZMO1_ZMO1547	transcriptional regulator TetR family	6.27562	-	6.66595	-	-	6.95925	-	7.08137	-	-	0.390336	0	0	-6.39963			-6.78997	0.122128	0	0	0			0	3.51572			8.00167			8.1045	1.66642
ZMO1548	shc2	squalene-hopene cyclase	6.95056	10.2037	6.89133	10.269	9.89417	7.1236	9.58773	7.07047	9.49534	9.12209	-0.0592333	2.94361	3.31847	3.25313	-0.065343	0.30952	3.31236	-0.0531345	1.99849	2.37174	2.46413	0.0923936	0.465641	2.51726	0.261334	11.3025	11.8697	12.2076	0.328454	2.34123	12.2932	0.229734	9.48187	10.2841	10.4639	0.450697	3.30862	10.5643

## Sheet: S2-3_Sig-Strain comparison
TABLE S2-3 List of all significantly differentially expressed genes in Z. mobilis mutant comparisons under 210 mM acetate stress. Gene expression levels colored in red or green indicate the up-regulated and down-regulated, respectively. P is -log10(p-value). G5, RMG5. GA, RMG5 with 210 mM acetate.
Locus_tag	Gene_name	Product	GA_Δ0281Δ0963/ZM4	GA_Δ0281Δ1547/ZM4	GA_Δ0963Δ1547/ZM4	GA_Δ0281Δ0963Δ1547/ZM4	GA_Δ0281Δ0963Δ1547/Δ0963Δ1547	GA_Δ0281Δ0963Δ1547/Δ0281Δ1547	GA_Δ0281Δ0963Δ1547/Δ0281Δ0963	P(GA_Δ0281Δ0963/ZM4)	P(GA_Δ0281Δ1547/ZM4)	P(GA_Δ0963Δ1547/ZM4)	P(GA_Δ0281Δ0963Δ1547/ZM4)	P(GA_Δ0281Δ0963Δ1547/Δ0963Δ1547)	P(GA_Δ0281Δ0963Δ1547/Δ0281Δ1547)	P(GA_Δ0281Δ0963Δ1547/Δ0281Δ0963)
pZYM32_001	ZMO1_ZMOp32x001	SIR2-like protein	0.204174	1.42951	0.558657	0.565598	0.00694078	-0.863916	0.361424	1.30871	8.0877	4.08045	4.12693	0.0262107	5.84402	2.61665
pZYM32_006	ZMO1_ZMOp32x006	TonB-dependent receptor plug domain protein	0.376196	1.59395	0.573473	0.648898	0.0754259	-0.945054	0.272703	1.55722	6.44351	2.57962	2.95378	0.206704	4.2752	1.03038
pZYM32_007	ZMO1_ZMOp32x007	Ca2+-dependent phosphoinositide phospholipase C	0.124296	1.25366	0.0643603	0.100217	0.0358563	-1.15345	-0.0240792	0.292203	4.56617	0.135946	0.226067	0.0716286	4.24275	0.0469649
pZYM32_008	ZMO1_ZMOp32x008	PIN domain protein	-0.281293	1.27621	0.160696	0.233142	0.0724457	-1.04307	0.514435	0.49232	3.19127	0.247608	0.389034	0.100017	2.56599	1.07378
pZYM32_010	ZMO1_ZMOp32x010	Macro or A1pp domain protein	0.413299	1.30825	0.0611919	0.532866	0.471674	-0.775384	0.119567	1.272	4.55594	0.122158	1.75352	1.50549	2.72314	0.264161
pZYM32_011	ZMO1_ZMOp32x011	uncharacterized protein	0.287675	1.21276	0.259141	0.370773	0.111632	-0.841986	0.0830986	0.546976	3.22228	0.479001	0.758601	0.173674	2.14855	0.124408
pZYM32_012	ZMO1_ZMOp32x012	hypothetical protein	0.104276	1.50407	0.439104	0.646538	0.207434	-0.857537	0.542263	0.143262	3.61439	0.828743	1.36794	0.320493	1.94579	1.09051
pZYM32_013	ZMO1_ZMOp32x013	hypothetical protein	0.133099	1.40011	0.0885425	0.503142	0.414599	-0.896964	0.370042	0.450497	6.20456	0.273033	2.42148	1.92696	4.36302	1.6756
pZYM32_022	ZMO1_ZMOp32x022	SIR2-like protein	0.39475	1.14145	0.41679	0.360615	-0.0561751	-0.780834	-0.0341354	2.74941	6.87254	2.91658	2.48519	0.242594	5.23426	0.136627
pZYM32_024	ZMO1_ZMOp32x024	phage integrase	0.510243	1.15938	0.44359	0.899662	0.456073	-0.259715	0.38942	1.31519	3.42493	1.09784	2.61637	1.13804	0.548838	0.92684
pZYM32_030	ZMO1_ZMOp32x030	hypothetical protein	0.698004	1.63613	0.772445	0.719578	-0.0528674	-0.916552	0.0215739	1.57024	4.038	1.78133	1.6313	0.0704502	2.18935	0.0275436
pZYM32_031	ZMO1_ZMOp32x031	hypothetical protein	0.568633	1.6837	0.484202	0.840678	0.356476	-0.843017	0.272045	0.395931	1.59337	0.324825	0.650144	0.225089	0.652479	0.164575
pZYM32_032	ZMO1_ZMOp32x032	hypothetical protein	0.473249	1.3436	0.515472	0.555157	0.0396845	-0.788448	0.081908	0.654741	2.44063	0.7313	0.805249	0.0383877	1.26962	0.0827023
pZYM32_033	ZMO1_ZMOp32x033	hypothetical protein	0.180225	1.16139	-0.133392	0.359143	0.492535	-0.802246	0.178918	0.332824	3.31328	0.231881	0.797576	1.20223	2.20522	0.329877
pZYM33_002	ZMO1_ZMOp33x002	putative Zeta toxin-like kinase	0.0354128	1.21513	0.689325	0.511902	-0.177424	-0.703224	0.476489	0.0488805	3.18622	1.65827	1.13473	0.295117	1.69998	1.03394
pZYM33_009	ZMO1_ZMOp33x009	carbohydrate-selective porin OprB	0.432738	1.42948	0.732923	0.652279	-0.0806439	-0.777198	0.219542	2.13194	6.47688	3.76211	3.35312	0.256588	3.97693	0.904262
pZYM33_010	ZMO1_ZMOp33x010	sodium:dicarboxylate symporter	0.492721	1.33356	0.646663	0.630427	-0.0162361	-0.703129	0.137706	2.92542	6.83251	3.85155	3.75917	0.0510838	4.16323	0.599963
pZYM33_031	ZMO1_ZMOp33x031	uncharacterized protein	0.102398	1.33591	0.883783	0.489866	-0.393917	-0.846041	0.387467	0.160328	3.61059	2.31805	1.11319	0.838393	2.2029	0.820577
pZYM33_032	ZMO1_ZMOp33x032	hypothetical protein	0.649538	1.65169	0.648377	1.15439	0.506014	-0.497302	0.504853	0.936993	2.93289	0.934813	1.9459	0.677413	0.662381	0.675404
pZYM33_033	ZMO1_ZMOp33x033	hypothetical protein	0.679532	1.77697	0.774041	0.943216	0.169176	-0.833758	0.263684	2.69084	6.34212	3.09647	3.77636	0.469613	3.34345	0.830788
pZYM33_036	ZMO1_ZMOp33x036	ribonuclease toxin BrnT of type II toxin-antitoxin system	0.366383	1.0596	0.158711	0.183893	0.0251828	-0.875706	-0.182489	1.13016	3.86407	0.386288	0.46441	0.0483912	3.19868	0.459947
pZYM33_037	ZMO1_ZMOp33x037	cro/C1-type transcriptional repressor	0.427411	1.10766	0.241376	0.46581	0.224434	-0.641846	0.038399	1.86437	4.9724	0.899308	2.06852	0.818039	2.97448	0.0984504
pZYM33_040	ZMO1_ZMOp33x040	death on curing (Doc) protein	0.24272	1.03184	0.507009	0.542959	0.0359507	-0.488883	0.300239	0.577723	3.39484	1.49657	1.63122	0.0630429	1.42904	0.760242
pZYM36_005	ZMO1_ZMOp36x005	phage virion morphogensis protein	0.562776	1.10079	0.543759	0.770742	0.226982	-0.330051	0.207966	1.01691	2.34817	0.972446	1.52349	0.320154	0.510223	0.287947
pZYM36_007	ZMO1_ZMOp36x007	tail protein I	0.758073	1.38005	1.18881	0.902775	-0.286033	-0.477274	0.144702	0.604964	1.31484	1.08455	0.758202	0.184086	0.33823	0.0860395
pZYM36_016	ZMO1_ZMOp36x016	phage P2 GpU family protein	0.601875	1.33872	0.289874	0.859044	0.56917	-0.479672	0.257169	1.40134	3.52303	0.544878	2.17262	1.30471	1.04591	0.468078
pZYM36_017	ZMO1_ZMOp36x017	phage late control D family protein	0.400806	1.49938	0.520844	0.748243	0.227399	-0.751135	0.347437	1.23586	5.13887	1.72229	2.64192	0.592754	2.65328	1.02708
pZYM36_018	ZMO1_ZMOp36x018	uncharacterized protein	-0.501818	1.66719	1.17435	0.447941	-0.726407	-1.21925	0.949759	1.06842	4.22056	2.98943	0.921703	1.71246	3.11027	2.36202
pZYM36_032	ZMO1_ZMOp36x032	uncharacterized protein	-0.174645	1.10745	0.941461	0.45427	-0.487191	-0.653181	0.628914	0.34261	3.33888	2.81413	1.16287	1.27269	1.84083	1.7571
pZYM36_033	ZMO1_ZMOp36x033	zinc finger Ogr/Delta-type transcriptional activator	-0.296116	0.256633	1.46169	0.0587746	-1.40291	-0.197858	0.35489	0.265647	0.224192	1.99776	0.0443325	1.90097	0.16586	0.33064
pZYM36_034	ZMO1_ZMOp36x034	Azospirillum phage Cd Gp10 family protein	0.731633	1.08703	2.93006	0.864237	-2.06582	-0.222797	0.132604	0.813935	1.35953	4.13603	1.01097	2.92202	0.187285	0.104431
pZYM36_035	ZMO1_ZMOp36x035	Azospirillum phage Cd Gp10 family protein	-0.566255	-0.358566	0.894138	-0.127163	-1.0213	0.231403	0.439092	0.753677	0.420445	1.36249	0.12399	1.61226	0.246587	0.543087
pZYM36_041	ZMO1_ZMOp36x041	PBSX family phage portal protein	0.627185	1.04473	0.111337	0.475557	0.364219	-0.569175	-0.151628	4.08604	6.1713	0.515508	3.11226	2.31783	3.72902	0.767115
pZYM36_042	ZMO1_ZMOp36x042	putative ATPase terminase subunit protein	0.813646	1.43361	0.771918	0.950176	0.178258	-0.483438	0.13653	2.55517	4.50169	2.40679	3.02725	0.377737	1.35871	0.27295
pZYM36_047	ZMO1_ZMOp36x047	phage tail protein X-like	0.0956465	-0.0439041	-0.48177	-1.32475	-0.84298	-1.28085	-1.4204	0.0550874	0.0245072	0.341	1.24317	0.691307	1.19029	1.35951
pZYM36_048	ZMO1_ZMOp36x048	uncharacterized protein	-0.370573	1.77758	1.51518	0.3738	-1.14138	-1.40378	0.744373	0.642652	4.12899	3.54695	0.649879	2.63235	3.28468	1.58136
pZYM39_002	ZMO1_ZMOp39x002	hypothetical protein	1.6528	2.86445	1.6154	2.06192	0.446526	-0.802522	0.409127	2.20053	3.9442	2.14191	2.8271	0.417129	0.884407	0.37416
pZYM39_003	ZMO1_ZMOp39x003	hypothetical protein	0.390232	1.19901	0.279369	0.437026	0.157657	-0.761983	0.0467941	1.1132	4.04493	0.720911	1.28843	0.349362	2.53761	0.0865211
pZYM39_024	ZMO1_ZMOp39x024	hypothetical protein	1.67484	1.31634	1.98675	1.44972	-0.53703	0.133379	-0.225117	1.17453	0.858901	1.46197	0.973885	0.277471	0.0583297	0.102527
pZYM39_029	ZMO1_ZMOp39x029	hypothetical protein	0.318181	1.20346	0.325361	0.563193	0.237832	-0.640271	0.245013	2.33791	7.43294	2.3988	4.21839	1.64595	4.71916	1.70801
ZMO0020	ZMO1_ZMO0020	LUD domain-containing protein	1.03144	-0.930785	0.744826	0.572371	-0.172455	1.50316	-0.45907	7.59284	7.12926	6.14418	5.03201	1.39348	9.32812	4.16182
ZMO0021	ykgF	iron-sulfur cluster-binding protein YkgF	0.949195	-1.06047	0.407633	0.771957	0.364324	1.83243	-0.177238	3.98026	4.40138	1.55279	3.25007	1.3464	6.69459	0.530303
ZMO0022	ZMO1_ZMO0022	Fe-S oxidoreductase	0.865116	-0.790591	0.423053	0.529232	0.106178	1.31982	-0.335885	2.72925	2.46736	1.14112	1.52015	0.202304	4.17442	0.845398
ZMO0060	ZMO1_ZMO0060	uncharacterized protein	-0.387704	-1.16015	-0.470504	-0.502012	-0.0315079	0.658135	-0.114307	1.06783	3.82881	1.37054	1.4883	0.0551334	2.07789	0.230075
ZMO0064	oprB1	carbohydrate-selective porin OprB	-1.21791	-1.05574	-0.78946	-0.97095	-0.18149	0.0847861	0.246961	1.72086	1.43814	0.988622	1.29224	0.161014	0.0696296	0.230058
ZMO0085	mcp	methyl-accepting chemotaxis sensory transducer	1.63972	0.782581	-0.489485	0.891078	1.38056	0.108497	-0.748637	4.17441	1.88707	1.04049	2.20446	3.54586	0.161537	1.78733
ZMO0172	thiC	thiamine biosynthesis protein ThiC	-0.08901	-1.0427	-0.820158	-0.294057	0.526101	0.748644	-0.205047	0.182097	3.62289	2.82692	0.794753	1.67959	2.55544	0.499763
ZMO0174	ZMO1_ZMO0174	putative SnoaL-like polynucleotide cyclase	-1.20351	-0.243837	0.116557	-0.546429	-0.662986	-0.302591	0.657077	2.1515	0.286251	0.121978	0.79054	1.0167	0.372534	1.00494
ZMO0175	ZMO1_ZMO0175	uncharacterized protein	-0.48608	-1.15376	-0.398401	-0.657533	-0.259132	0.496222	-0.171453	2.14147	5.08407	1.68151	3.00854	0.969252	2.19431	0.567691
ZMO0184	ZMO1_ZMO0184	hypothetical protein	-1.47522	-1.73404	-0.196499	-1.67608	-1.47958	0.057961	-0.200862	4.63401	5.29095	0.429095	5.15024	4.64572	0.102971	0.441072
ZMO0190	ZMO1_ZMO0190	RpiR family transcriptional regulator	0.103968	2.42709	0.5136	0.534119	0.0205183	-1.89297	0.43015	0.0977469	4.11575	0.652212	0.686071	0.0178415	3.23123	0.519625
ZMO0208	ZMO1_ZMO0208	GCN5-related N-acetyltransferase	0.613017	1.18187	0.410244	0.616219	0.205975	-0.565653	0.00320279	1.30268	2.86289	0.773636	1.31142	0.323634	1.1745	0.00391667
ZMO0215	ZMO1_ZMO0215	5-formyltetrahydrofolate cyclo-ligase	-1.42533	0.833347	0.955986	-0.00594472	-0.961931	-0.839292	1.41939	2.90406	1.54284	1.83007	0.00612359	1.84402	1.55671	2.89101
ZMO0256	ZMO1_ZMO0256	D-lactate dehydrogenase	1.0089	0.978381	-0.34401	0.40521	0.749219	-0.573171	-0.603688	2.58533	2.49732	0.670518	0.829209	1.82126	1.30017	1.38939
ZMO0281	ZMO1_ZMO0281	TetR family transcriptional repressor of RND efflux transport system	0	-9.46306	0.0277865	0			0		7.4096	0.149244
ZMO0282	ZMO1_ZMO0282	MFP subunit of RND efflux system transporter	2.98862	4.00365	-0.611364	2.93782	3.54919	-1.06583	-0.0507977	9.77028	11.1458	3.08211	9.69005	10.5775	5.15148	0.147229
ZMO0283	ZMO1_ZMO0283	hydrophobe/amphiphile efflux-1 (HAE1) family RND efflux system transporter	2.91791	3.33683	-0.116279	2.88162	2.9979	-0.455208	-0.0362911	12.6003	13.2377	0.870797	12.5408	12.7287	4.24685	0.204667
ZMO0285	ZMO1_ZMO0285	NodT family RND efflux system outer membrane lipoprotein	2.73912	2.90221	-0.399296	2.66466	3.06396	-0.237543	-0.0744628	11.7821	12.0561	3.3753	11.6516	12.3133	1.88476	0.427347
ZMO0286	ZMO1_ZMO0286	DUF541 domain-containing protein	0.232588	1.45295	0.255225	0.399878	0.144653	-1.05307	0.167291	0.964742	6.51339	1.08852	1.92071	0.522178	5.13822	0.629037
ZMO0293	ZMO1_ZMO0293	sugar transporter	-0.494249	0.960268	1.13324	0.206091	-0.927145	-0.754176	0.700341	1.6373	3.48131	4.08036	0.530582	3.36062	2.7001	2.48506
ZMO0309	ZMO1_ZMO0309	short-chain dehydrogenase/reductase SDR	0.189899	1.48542	0.362831	0.473007	0.110175	-1.01242	0.283107	0.222269	2.85024	0.489925	0.688127	0.119432	1.82725	0.359338
ZMO0374	sacB	levansucrase	-0.458027	-3.33337	1.44902	-0.619646	-2.06866	2.71372	-0.161618	0.653563	5.8734	2.75091	0.967699	3.95262	5.01147	0.182601
ZMO0375	sacC	levansucrase/invertase	-0.723257	-1.40597	0.797315	-0.744773	-1.54209	0.661197	-0.0215157	1.33756	2.95319	1.51414	1.38862	3.25372	1.19179	0.0232569
ZMO0379	ZMO1_ZMO0379	PBSX family phage terminase large subunit	-0.41325	-0.958259	0.923316	-0.363661	-1.28698	0.594598	0.049589	0.569198	1.68148	1.60528	0.483733	2.39524	0.91158	0.0498383
ZMO0380	ZMO1_ZMO0380	hypothetical protein	-0.543308	-1.088	0.573933	-0.559187	-1.13312	0.528815	-0.0158799	1.15159	2.68773	1.2361	1.19529	2.81038	1.11196	0.0202772
ZMO0381	ZMO1_ZMO0381	hypothetical protein	-0.753462	-1.87035	0.857597	-0.62248	-1.48008	1.24787	0.130981	1.38347	3.88021	1.6294	1.08171	3.071	2.54957	0.157522
ZMO0383	ZMO1_ZMO0383	hypothetical protein	-0.478651	-1.53709	0.970601	-0.907477	-1.87808	0.629616	-0.428825	0.617134	2.66262	1.53818	1.41255	3.29713	0.880444	0.536081
ZMO0384	ZMO1_ZMO0384	hypothetical protein	-0.773258	-2.2671	0.628205	-1.25957	-1.88778	1.00753	-0.486316	0.549074	2.11867	0.42276	1.02701	1.70615	0.770517	0.308669
ZMO0385	ZMO1_ZMO0385	hypothetical protein	-0.71217	-1.39846	0.455847	-1.0134	-1.46925	0.385059	-0.301235	1.02297	2.37124	0.573789	1.60783	2.50882	0.463022	0.341221
ZMO0387	ZMO1_ZMO0387	uncharacterized protein	-0.529534	-1.47029	0.883223	-0.748334	-1.63156	0.721959	-0.2188	0.821817	2.89269	1.58896	1.28719	3.22831	1.22912	0.270505
ZMO0388	ZMO1_ZMO0388	hypothetical protein	0.0850128	-0.971693	0.908998	-0.601218	-1.51022	0.370475	-0.686231	0.0759914	1.43058	1.31377	0.76849	2.44409	0.41406	0.912776
ZMO0389	ZMO1_ZMO0389	hypothetical protein	-0.139875	-1.11356	0.813054	-0.411906	-1.22496	0.701649	-0.272031	0.156025	2.04901	1.38704	0.575352	2.29303	1.1476	0.341854
ZMO0390	ZMO1_ZMO0390	hypothetical protein	-0.540014	-1.03431	0.909992	-0.430822	-1.34081	0.603486	0.109191	0.871343	1.99114	1.70236	0.649989	2.68907	1.00694	0.124911
ZMO0391	ZMO1_ZMO0391	hypothetical protein	-0.760127	-1.47456	0.49411	-0.92403	-1.41814	0.550528	-0.163903	0.878506	2.03717	0.504099	1.13235	1.94365	0.578636	0.135168
ZMO0392	ZMO1_ZMO0392	hypothetical protein	-0.208294	-0.765354	0.875911	-0.473924	-1.34983	0.291431	-0.26563	0.200513	1.01714	1.21148	0.546898	2.07986	0.29862	0.267108
ZMO0395	ZMO1_ZMO0395	hypothetical protein	-0.63827	-2.21701	0.485876	-1.21677	-1.70264	1.00024	-0.578499	1.27292	4.92953	0.893629	2.77313	3.90578	2.22012	1.12116
ZMO0397	ZMO1_ZMO0397	hypothetical protein	-0.574584	-2.25888	1.12807	-0.901137	-2.02921	1.35775	-0.326553	0.755327	3.8534	1.79505	1.3536	3.47145	2.24264	0.368366
ZMO0398	ZMO1_ZMO0398	hypothetical protein	-0.334676	-1.40499	1.1188	-0.278823	-1.39762	1.12616	0.0558536	0.452608	2.73537	2.10695	0.360558	2.71959	2.12342	0.0583496
ZMO0399	ZMO1_ZMO0399	peptidase S74 domain-containing protein	-0.242562	-0.660909	0.765454	-0.253688	-1.01914	0.407221	-0.0111261	0.346034	1.24766	1.50495	0.36567	2.13866	0.6655	0.0123191
ZMO0405	clpA	ATP-dependent Clp protease ATP-binding subunit clpA	0.537899	1.26578	-0.413424	0.458184	0.871608	-0.807599	-0.0797152	2.79434	6.03266	2.06725	2.33291	4.48966	4.19532	0.259101
ZMO0432	rocF	ureohydrolase-like protein	0.245235	2.193	-0.0175711	0.0969565	0.114528	-2.09605	-0.148278	1.56482	9.87583	0.0661951	0.473728	0.58561	9.66414	0.817837
ZMO0492	glnB	nitrogen regulatory protein PII	-0.548068	-1.33035	-0.158731	-0.57847	-0.419739	0.751884	-0.0304017	2.29474	5.42122	0.476178	2.44203	1.6629	3.24699	0.0705344
ZMO0566	ZMO1_ZMO0566	major facilitator superfamily transporter	-0.226479	-1.39589	0.2871	-0.614526	-0.901626	0.781365	-0.388047	1.47299	7.92858	1.97633	4.40265	5.98053	5.37253	2.79624
ZMO0678	tdsD	nitroreductase	1.3974	1.54101	-0.268891	1.19584	1.46474	-0.34517	-0.201553	2.20372	2.46783	0.275702	1.82758	2.3281	0.373743	0.19621
ZMO0686	ZMO1_ZMO0686	signal transduction protein	-0.773848	0.649479	-0.571037	-0.597687	-0.0266502	-1.24717	0.176161	2.52421	2.05862	1.76047	1.86189	0.0464869	4.11718	0.39084
ZMO0689	gfo	glucose-fructose oxidoreductase	-0.45673	-1.57574	-0.0603627	-0.411115	-0.350752	1.16462	0.0456149	1.98691	6.40883	0.160565	1.74738	1.43169	5.12082	0.11721
ZMO0693	ZMO1_ZMO0693	OsmC family protein	0.140292	1.61501	0.373142	0.460099	0.0869561	-1.15491	0.319806	0.206386	3.95101	0.690156	0.906035	0.119798	2.81255	0.565872
ZMO0740	csbD	general stress protein CsbD	0.0242108	1.287	0.0984969	0.205794	0.107297	-1.08121	0.181583	0.0221066	2.21536	0.0967028	0.222478	0.106219	1.79645	0.192257
ZMO0789	ZMO1_ZMO0789	TonB-dependent receptor	0.448686	1.05653	0.442018	0.843577	0.401558	-0.212952	0.39489	1.59701	4.10563	1.56727	3.30082	1.3878	0.610456	1.35844
ZMO0796	ZMO1_ZMO0796	hypothetical protein	-1.49931	1.34341	1.92062	0.450043	-1.47058	-0.893363	1.94935	2.03648	1.78205	2.70948	0.438575	1.98968	1.06031	2.75413
ZMO0798	ZMO1_ZMO0798	NodT family RND efflux system outer membrane lipoprotein	1.50691	-0.89131	1.13234	1.28085	0.148512	2.17216	-0.226055	7.96487	5.63799	6.67688	7.22721	0.781092	9.65825	1.34656
ZMO0799	ZMO1_ZMO0799	ABC-2 type transporter	1.82146	-0.924774	1.65898	1.64737	-0.0116147	2.57214	-0.174087	7.1618	4.3001	6.74453	6.71337	0.0281304	8.73828	0.597108
ZMO0800	ZMO1_ZMO0800	ABC transporter related protein	2.26443	-1.01092	1.6561	1.8138	0.1577	2.82472	-0.450629	9.68894	6.02712	8.23705	8.65641	0.806883	10.7273	2.93854
ZMO0801	ZMO1_ZMO0801	secretion protein HlyD family protein	2.36346	-1.34298	1.43888	2.13482	0.695939	3.47779	-0.228648	9.26669	6.68715	6.99417	8.79393	3.97551	11.0799	1.09999
ZMO0851	pdxH	pyridoxamine 5'-phosphate oxidase	-0.716089	-1.2137	-0.166752	-0.44975	-0.282998	0.763949	0.266339	3.22719	5.21745	0.535244	1.90855	1.06136	3.44658	0.980869
ZMO0885	ZMO1_ZMO0885	hypothetical protein	-1.2354	0.173932	1.38742	-0.363587	-1.75101	-0.537519	0.871816	3.27117	0.291254	3.67311	0.735878	4.54815	1.22273	2.2283
ZMO0889	mro	aldose 1-epimerase	-0.566832	-1.71646	-0.723617	-0.920377	-0.19676	0.796086	-0.353545	1.31673	4.48764	1.79069	2.38547	0.340235	2.01116	0.713791
ZMO0895	ZMO1_ZMO0895	hypothetical protein	-0.0745309	-1.7861	-0.564591	-0.39704	0.167551	1.38906	-0.322509	0.0485908	2.12175	0.488859	0.315735	0.116208	1.55932	0.24595
ZMO0918	katE	catalase	0.389658	1.65951	0.503986	0.602024	0.0980384	-1.05748	0.212366	0.729259	4.0493	1.01907	1.28256	0.136857	2.5487	0.338409
ZMO0929	ZMO1_ZMO0929	hypothetical protein	0.411138	-0.895597	0.827683	0.128187	-0.699496	1.02378	-0.282951	0.636551	1.7335	1.57108	0.154837	1.26822	2.04038	0.39639
ZMO0930	ZMO1_ZMO0930	hypothetical protein	-0.157807	-1.26308	1.27279	-0.535487	-1.80828	0.727594	-0.37768	0.180044	2.3884	2.40949	0.812449	3.51072	1.2099	0.518077
ZMO0931	ZMO1_ZMO0931	hypothetical protein	0.300483	-0.85442	1.2977	0.149913	-1.14779	1.00433	-0.15057	0.265779	0.994413	1.69726	0.119424	1.4547	1.22619	0.120005
ZMO0932	zliS	DUF847/glycoside hydrolase family 108 domain-containing protein	-0.443682	-1.7976	0.868217	-0.745079	-1.6133	1.05252	-0.301397	0.5084	2.90861	1.21115	0.993294	2.58259	1.54848	0.314315
ZMO0934	zliE	secretion-related protein	-0.754096	-2.57109	0.755328	-1.03595	-1.79127	1.53515	-0.28185	1.37057	5.08902	1.37343	2.03355	3.69401	3.16349	0.387384
ZMO0963	ZMO1_ZMO0963	TetR family transcriptional regulator	0	-0.156284	0	-10.2082		-10.0519	0		0.0570394		3.47693		3.44524
ZMO0964	ZMO1_ZMO0964	NodT family RND efflux system outer membrane lipoprotein	3.75971	0.447077	3.72727	3.81552	0.0882523	3.36844	0.0558079	10.8808	2.1894	10.8399	10.9503	0.282404	10.3632	0.165089
ZMO0965	ZMO1_ZMO0965	efflux pump membrane protein	3.35752	0.14091	3.34409	3.3523	0.00821069	3.21139	-0.00521324	12.1501	0.823319	12.1311	12.1427	0.0316068	11.9392	0.0198178
ZMO0966	emrB	EmrB/QacA subfamily drug resistance transporter	3.25299	0.496886	3.49715	3.34661	-0.150547	2.84972	0.0936182	11.1903	3.11371	11.5325	11.3244	0.718381	10.566	0.392551
ZMO0967	ZMO1_ZMO0967	NupC-like Na+ dependent nucleoside transporter	1.46383	0.225444	1.72642	1.83819	0.111766	1.61274	0.374358	6.19089	0.833513	6.91831	7.19932	0.341798	6.6158	1.60181
ZMO0968	ZMO1_ZMO0968	hypothetical protein	1.33529	-0.00894383	0.988948	1.48533	0.496386	1.49428	0.15004	2.76775	0.00944349	1.95653	3.10254	0.812294	3.1221	0.185352
ZMO0994	ZMO1_ZMO0994	uncharacterized protein	0.257473	1.39217	-0.00930843	0.398254	0.407562	-0.993914	0.140781	0.65337	4.64249	0.016138	1.1512	1.1861	3.39216	0.306343
ZMO0998	msrA	peptide methionine sulfoxide reductase	-0.153917	1.40879	0.846747	0.445535	-0.401212	-0.963254	0.599452	0.155917	2.41127	1.29164	0.562394	0.492163	1.52216	0.825193
ZMO1007	ZMO1_ZMO1007	UPF0187 domain-containing protein	-0.100516	1.93387	1.29882	0.863609	-0.435214	-1.07026	0.964125	0.225667	6.36047	4.68858	3.19181	1.43156	3.94443	3.56763
ZMO1020	lysA1	diaminopimelate decarboxylase LysA	0.713211	-0.807438	-1.01019	-0.0648529	0.945333	0.742585	-0.778064	1.58742	1.85136	2.41485	0.086595	2.2362	1.66957	1.769
ZMO1025	nrdD	anaerobic ribonucleoside-triphosphate reductase	-0.166782	-3.05249	-0.27262	-0.784507	-0.511887	2.26798	-0.617724	0.753829	10.5823	1.42418	4.52855	2.99912	9.19064	3.63305
ZMO1026	ZMO1_ZMO1026	uncharacterized protein	-0.858004	-2.67522	-0.180597	-0.77185	-0.591253	1.90337	0.086154	3.49747	8.25583	0.520679	3.13988	2.34112	6.71597	0.210922
ZMO1027	pflA1	pyruvate-formate lyase-activating enzyme RflA	-0.714702	-2.51373	-0.241046	-0.375547	-0.1345	2.13818	0.339156	2.5282	7.4138	0.644389	1.14598	0.309916	6.68925	1.00398
ZMO1057	ZMO1_ZMO1057	GCN5-related N-acetyltransferase	0.204769	-1.06877	-0.680112	-0.501056	0.179056	0.567718	-0.705826	0.505348	3.74736	2.31652	1.60043	0.426707	1.868	2.41774
ZMO1060	sod	superoxide dismutase	0.603964	2.45945	0.346981	0.848517	0.501536	-1.61094	0.244553	1.11437	5.15862	0.543673	1.7179	0.875152	3.53542	0.350672
ZMO1062	pspD	putative peripheral inner membrane phage shock protein pspD	0.486005	1.51597	0.00902935	0.408758	0.399729	-1.10721	-0.077247	1.17712	4.26533	0.0130056	0.940202	0.913255	3.14428	0.123637
ZMO1063	pspA	phage shock protein A PspA	0.542476	0.922156	-0.561269	0.445142	1.00641	-0.477014	-0.0973339	1.00097	1.9607	1.04628	0.773877	2.17647	0.846698	0.123122
ZMO1064	pspB	phage shock protein B PspB	0.613266	1.17586	-0.24418	0.555053	0.799232	-0.620804	-0.0582136	1.03541	2.33172	0.320538	0.909404	1.4561	1.05198	0.0633935
ZMO1065	pspC	phage shock protein C PspC	0.703274	1.19384	-0.185887	0.520521	0.706408	-0.673323	-0.182753	1.639	3.0329	0.30132	1.1162	1.64812	1.55194	0.295185
ZMO1112	ispZ	septation protein IspZ	0.0392832	1.01095	0.597034	0.628587	0.0315526	-0.382359	0.589304	0.0698074	3.34837	1.85006	1.96954	0.0552929	1.05054	1.82076
ZMO1113	ndh	FAD-dependent pyridine nucleotide-disulfide oxidoreductase	0.614831	2.11936	0.338486	0.71655	0.378064	-1.40281	0.101719	1.45626	5.33132	0.672659	1.76408	0.776319	3.72038	0.15588
ZMO1117	gltB	glutamate synthase large subunit	0.746014	-0.42869	0.505737	0.824364	0.318628	1.25305	0.0783505	4.70849	2.74592	3.27297	5.113	1.94787	6.91556	0.327328
ZMO1132	lipA	lipoic acid synthetase	0.0987437	1.21001	0.0956182	0.512232	0.416614	-0.697778	0.413489	0.422905	6.65344	0.406261	3.23528	2.5902	4.35163	2.5684
ZMO1133	ZMO1_ZMO1133	carbonate dehydratase	0.159389	1.68448	0.248266	0.550069	0.301804	-1.13441	0.39068	0.330315	5.1619	0.575513	1.60576	0.740394	3.63617	1.03578
ZMO1134	ZMO1_ZMO1134	hypothetical protein	-0.0843424	1.57468	0.842017	0.548987	-0.29303	-1.0257	0.633329	0.247915	6.5782	4.00055	2.57706	1.19544	4.76406	3.01245
ZMO1181	hutG1	N-formylglutamate amidohydrolase	-0.36054	-1.24391	-0.529246	-0.769338	-0.240092	0.474568	-0.408798	0.963389	4.06237	1.57778	2.47376	0.568991	1.37418	1.13412
ZMO1187	mutM	formamidopyrimidine-DNA glycosylase	-0.678474	1.54104	1.2778	0.817542	-0.460259	-0.723501	1.49602	1.90959	4.52359	3.81429	2.38135	1.17068	2.06333	4.40779
ZMO1211	gor	glutathione reductase	0.922078	1.46212	-0.360844	0.587178	0.948022	-0.874944	-0.3349	2.38321	3.86941	0.730421	1.37281	2.46013	2.24247	0.66318
ZMO1213	ZMO1_ZMO1213	uncharacterized protein	0.636985	1.4313	0.901187	1.01139	0.1102	-0.419916	0.374402	1.04826	2.81664	1.6342	1.88435	0.122993	0.610448	0.527092
ZMO1216	ZMO1_ZMO1216	signal transduction histidine kinase	-0.0538879	1.3169	0.763164	0.718402	-0.0447622	-0.598499	0.77229	0.196131	6.88692	4.57606	4.34021	0.158479	3.66163	4.62303
ZMO1237	ldhA	lactate dehydrogenase	0.67663	2.13428	0.612863	0.91177	0.298907	-1.22251	0.23514	1.84226	5.7515	1.62989	2.61455	0.64565	3.56064	0.475217
ZMO1246	ZMO1_ZMO1246	50S ribosomal protein L36	-0.543929	-1.17976	-0.62656	-0.567598	0.0589618	0.612158	-0.0236688	1.11372	2.8515	1.33645	1.17684	0.0776072	1.29719	0.0297168
ZMO1260	ZMO1_ZMO1260	TonB-dependent receptor	0.528316	1.05624	0.353715	0.705445	0.351729	-0.350799	0.177129	3.28095	5.98389	2.10126	4.32715	2.08722	2.08064	0.875038
ZMO1286	sldS	sorbitol dehydrogenase small subunit	0.142129	1.42281	0.967253	0.594864	-0.372388	-0.827942	0.452735	0.148897	2.54917	1.6071	0.859561	0.470553	1.31941	0.603536
ZMO1289	ZMO1_ZMO1289	putative transglycosylase-associated protein	0.728997	1.1991	0.442478	0.696307	0.253829	-0.502793	-0.0326897	1.29558	2.38634	0.677911	1.22131	0.336278	0.800112	0.0346079
ZMO1321	guaB	inosine-5'-monophosphate dehydrogenase	-0.331132	-1.11428	-0.0353355	-0.46044	-0.425105	0.653842	-0.129308	1.16617	4.5316	0.0792854	1.77136	1.60396	2.67481	0.350182
ZMO1372	ZMO1_ZMO1372	short-chain dehydrogenase/reductase SDR	0.268056	1.37946	-0.00187036	0.266663	0.268533	-1.1128	-0.00139322	0.484847	3.58049	0.00242899	0.481662	0.485939	2.86786	0.00180806
ZMO1373	ZMO1_ZMO1373	uncharacterized protein	0.0853433	1.19634	0.116824	0.230486	0.113662	-0.965856	0.145143	0.171618	4.09043	0.247501	0.57311	0.239581	3.32462	0.321336
ZMO1381	ZMO1_ZMO1381	aminoglycoside phosphotransferase	-0.0846509	-1.04915	-1.32764	-0.383376	0.944261	0.665776	-0.298725	0.18448	3.86671	4.77142	1.21495	3.49063	2.3983	0.878777
ZMO1382	ZMO1_ZMO1382	aspartate aminotransferase family protein	-0.137144	-1.37038	-1.45939	-0.428058	1.03133	0.942321	-0.290914	0.364414	5.26106	5.52427	1.56507	4.13143	3.79709	0.952398
ZMO1383	ZMO1_ZMO1383	hypothetical protein	1.15511	-1.68398	-0.401456	0.897371	1.29883	2.58135	-0.257742	1.11432	1.76316	0.296661	0.809337	1.28961	2.80457	0.176309
ZMO1399	ZMO1_ZMO1399	fatty acid hydroxylase	1.45381	0.989617	0.0728665	1.30753	1.23466	0.31791	-0.146282	4.98892	3.52526	0.149016	4.56379	4.34017	0.908167	0.338187
ZMO1401	xthA1	exodeoxyribonuclease III XthA	0.732605	1.81321	-0.206815	0.917161	1.12398	-0.896047	0.184555	1.93303	4.9063	0.384924	2.51619	3.13939	2.4505	0.33455
ZMO1402	ZMO1_ZMO1402	iron-sulfur cluster assembly accessory protein	0.65625	1.77215	0.0983603	0.903443	0.805083	-0.868708	0.247193	1.73525	4.90248	0.163328	2.53586	2.22075	2.42536	0.494819
ZMO1410	bfr1	bacterioferritin	0.227202	1.4023	0.487865	0.530731	0.0428657	-0.871568	0.303529	0.361586	3.3962	0.959721	1.07077	0.0548973	2.00212	0.519763
ZMO1414	ZMO1_ZMO1414	tRNA(adenosine(37)-N6)- threonylcarbamoyltransferase complex dimerization subunit type 1 TsaB	-0.44058	1.20642	0.118294	0.603982	0.485688	-0.602443	1.04456	0.97344	3.26878	0.189812	1.46191	1.10487	1.45719	2.80658
ZMO1425	thiE2	thiamine monophosphate synthase	1.05017	0.840476	0.178585	0.431181	0.252596	-0.409295	-0.61899	3.63114	2.88774	0.417438	1.29772	0.64864	1.21357	2.03685
ZMO1429	ZMO1_ZMO1429	NodT family RND efflux system outer membrane lipoprotein	-0.323644	-1.07249	-0.179647	-0.376595	-0.196948	0.695898	-0.0529506	2.52282	7.13696	1.2271	2.97972	1.38075	5.26025	0.261256
ZMO1437	ZMO1_ZMO1437	lysine transporter LysE	0.422808	-0.709591	-1.04424	-0.145924	0.898316	0.563667	-0.568732	0.985638	1.90293	2.96356	0.257774	2.51116	1.42826	1.44459
ZMO1452	araJ1	MFS family predicted arabinose efflux permease araJ	0.485312	-1.12264	-0.806334	-0.427618	0.378716	0.695022	-0.912931	1.20656	3.25822	2.26447	1.02405	0.87434	1.89678	2.60972
ZMO1459	pnuC1	nicotinamide mononucleotide transporter PnuC	0.468339	1.35956	0.882591	0.728056	-0.154534	-0.631507	0.259717	1.9403	5.57971	3.86455	3.19293	0.469697	2.74287	0.916588
ZMO1476	ZMO1_ZMO1476	uncharacterized protein	-0.200875	0.219995	1.18293	0.258221	-0.924712	0.0382256	0.459096	0.24019	0.267641	2.22796	0.324799	1.65297	0.0388346	0.670321
ZMO1495	ZMO1_ZMO1495	ATP/cobalamin adenosyltransferase	0.868212	0.524776	-0.0803808	0.971513	1.05189	0.446737	0.103301	1.98249	1.04928	0.10757	2.2654	2.48256	0.850959	0.142249
ZMO1533	ZMO1_ZMO1533	hypothetical protein	0.244424	1.25686	0.504536	0.370534	-0.134002	-0.886327	0.12611	0.263438	2.08052	0.649738	0.438514	0.131572	1.34861	0.122952
ZMO1540	feoA	FeoA family protein	-0.772964	0.0317246	-0.568895	-1.15961	-0.590716	-1.19134	-0.386648	2.80816	0.0619173	1.97313	4.20954	2.06435	4.31287	1.2152
ZMO1541	feoB	ferrous iron transport protein B	-1.0383	0.602389	-0.81148	-0.726736	0.0847445	-1.32912	0.311561	2.65434	1.37654	1.99437	1.74313	0.123597	3.44646	0.586323
ZMO1542	ssb	single-strand binding protein	-0.349977	-0.496562	-1.00244	-0.609348	0.393096	-0.112786	-0.259371	0.579705	0.911922	2.20975	1.18955	0.673232	0.148025	0.397017
ZMO1544	cobS	cobalt chelatase subunit CobS	-0.0376769	0.872386	0.746624	1.16374	0.417112	0.291351	1.20141	0.105753	4.35854	3.77542	5.52604	2.00451	1.28017	5.66083
ZMO1545	ZMO1_ZMO1545	heat shock protein DnaJ domain protein	-0.0750173	1.66043	1.47054	1.52253	0.0519837	-0.137901	1.59754	0.261582	7.54207	6.99507	7.15076	0.170379	0.555619	7.36737
ZMO1548	shc2	squalene-hopene cyclase	-0.0531345	1.99849	2.37174	2.46413	0.0923936	0.465641	2.51726	0.229734	9.48187	10.2841	10.4639	0.450697	3.30862	10.5643
ZMO1561	ZMO1_ZMO1561	short-chain dehydrogenase/reductase SDR	0.573378	0.00595945	-0.492893	0.535606	1.0285	0.529646	-0.037772	1.17944	0.00724014	0.969234	1.0798	2.42427	1.06423	0.047912
ZMO1572	cydB	cytochrome d ubiquinol oxidase subunit II	0.201949	1.08447	0.273255	0.236466	-0.0367897	-0.848009	0.0345163	1.2061	6.60549	1.76871	1.476	0.147157	5.54177	0.136952
ZMO1576	ZMO1_ZMO1576	short-chain dehydrogenase/reductase SDR	0.0860292	1.07652	-0.452179	0.00209341	0.454273	-1.07443	-0.0839358	0.143823	3.14153	1.1107	0.00306423	1.11737	3.13515	0.139887
ZMO1603	ZMO1_ZMO1603	putative protein tyrosine phosphatase	0.767735	1.10141	-0.591119	0.570367	1.16149	-0.531038	-0.197367	1.08776	1.72278	0.774204	0.739103	1.83926	0.673785	0.19928
ZMO1612	ZMO1_ZMO1612	toluene tolerance family protein	3.42736	0.731985	2.43889	3.14013	0.701233	2.40814	-0.287237	9.82183	3.26034	8.24165	9.41264	3.11846	8.18337	1.06528
ZMO1635	ZMO1_ZMO1635	hypothetical protein	-0.313011	1.03127	0.102403	0.526602	0.424199	-0.504664	0.839613	1.00349	4.00723	0.245889	1.9408	1.48409	1.8428	3.278
ZMO1673	ZMO1_ZMO1673	aldo/keto reductase	-0.220121	-1.38728	-0.511228	-0.618505	-0.107277	0.768773	-0.398383	0.656539	5.28037	1.93098	2.41774	0.267897	3.0713	1.41537
ZMO1681	ZMO1_ZMO1681	aspartate-alanine antiporter	0.0778612	-1.18993	-0.194059	-0.086401	0.107658	1.10353	-0.164262	0.119732	3.26121	0.347063	0.134479	0.172565	3.01442	0.283403
ZMO1682	aspB	aspartate/methionine/tyrosine aminotransferase	0.304257	-1.20147	-0.121246	-0.0696888	0.0515573	1.13178	-0.373946	0.80573	4.05381	0.254397	0.13425	0.0961849	3.83298	1.05373
ZMO1704	lon2	ATP-dependent protease La (LON) substrate-binding domain	-0.348284	-0.294696	-0.915657	0.19448	1.11014	0.489176	0.542764	0.541434	0.438255	1.87047	0.263424	2.35175	0.83952	0.96117
ZMO1728	ZMO1_ZMO1728	uncharacterized protein	-0.85312	0.851078	1.28729	0.27427	-1.01302	-0.576809	1.12739	0.963447	0.960447	1.63327	0.232103	1.20396	0.580206	1.38122
ZMO1732	ahpC	alkyl hydroperoxide reductase	0.71717	2.76254	-0.476767	0.421368	0.898135	-2.34117	-0.295802	1.35974	5.57152	0.801086	0.682485	1.80377	4.88662	0.43465
ZMO1753	fpr	ferredoxin--NADP(+) reductase Fpr	1.05555	1.99669	-0.576968	0.829383	1.40635	-1.1673	-0.226162	2.91653	5.27423	1.42395	2.22353	3.89636	3.24228	0.426704
ZMO1754	ssdA	succinate-semialdehyde dehydrogenase SSADH	0.863225	2.63551	0.683332	1.02894	0.345604	-1.60657	0.165711	3.35198	7.96552	2.61227	3.9771	1.13257	5.76686	0.439363
ZMO1763	ZMO1_ZMO1763	uncharacterized protein	-0.136876	-1.02619	-0.421471	-0.557031	-0.135561	0.469154	-0.420155	0.576648	5.58528	2.39202	3.24235	0.56956	2.69924	2.38344
ZMO1776	pepN2	aminopeptidase N	0.350305	1.42315	0.278505	0.503971	0.225466	-0.919184	0.153666	1.55058	6.24468	1.15641	2.40635	0.878777	4.43034	0.535546
ZMO1780	ZMO1_ZMO1780	antibiotic biosynthesis monooxygenase	-0.391243	-1.88082	-0.421185	-0.728412	-0.307227	1.15241	-0.337168	1.12123	5.87728	1.23335	2.41905	0.818778	3.90881	0.924137
ZMO1787	ZMO1_ZMO1787	hypothetical protein	0.127125	-1.17233	0.470237	-0.522691	-0.992929	0.649639	-0.649816	0.3063	4.36839	1.62064	1.84728	3.74698	2.39168	2.39243
ZMO1788	ZMO1_ZMO1788	uncharacterized protein	-0.144408	1.05946	0.387539	0.392577	0.0050381	-0.666885	0.536985	0.358424	3.98851	1.2694	1.29065	0.00961283	2.46755	1.91163
ZMO1792	ilvD	dihydroxy-acid dehydratase	-1.27899	-1.66854	0.287385	-1.33383	-1.62122	0.334711	-0.0548422	4.03246	5.07665	0.684857	4.19066	4.95917	0.834706	0.0955079
ZMO1794	ZMO1_ZMO1794	uncharacterized protein	-0.353124	-1.02281	-0.47219	-0.447694	0.0244963	0.57512	-0.0945704	1.37789	4.45256	1.97851	1.85457	0.0574841	2.49279	0.259539
ZMO1802	ZMO1_ZMO1802	hypothetical protein	-0.41334	-1.27901	-0.66998	-0.545059	0.124922	0.733956	-0.131718	1.26696	4.45487	2.29952	1.79603	0.277332	2.55246	0.29561
ZMO1818	fdxN	4Fe-4S ferredoxin iron-sulfur binding domain protein	-0.400558	-1.08192	-0.517543	-0.532848	-0.0153053	0.549075	-0.13229	1.42513	4.28462	1.95978	2.02977	0.0316752	2.1038	0.345344
ZMO1822	ZMO1_ZMO1822	TonB-dependent siderophore receptor	-0.773918	0.776985	-0.63141	-0.777784	-0.146375	-1.55477	-0.00386693	1.70502	1.71341	1.31846	1.7156	0.210161	3.71433	0.00463818
ZMO1838	ZMO1_ZMO1838	TOBE domain protein	-0.31474	-1.06164	-0.25192	-0.558553	-0.306633	0.50309	-0.243813	0.414695	1.95876	0.315186	0.864659	0.401423	0.754722	0.302916
ZMO1845	ZMO1_ZMO1845	PhnA protein	-0.870668	-1.6844	-0.611212	-0.939741	-0.328529	0.744663	-0.069073	3.37472	5.96155	2.29525	3.6407	1.05791	2.86525	0.154345
ZMO1849	ZMO1_ZMO1849	uncharacterized protein	-1.06372	-0.825695	-1.53993	-0.360668	1.17926	0.465027	0.703051	2.36722	1.74825	3.5226	0.602399	2.66029	0.837087	1.42878
ZMO1850	ZMO1_ZMO1850	hypothetical protein	-1.56448	0.0644042	-0.609287	-0.264275	0.345012	-0.328679	1.3002	2.43514	0.0542569	0.743773	0.26152	0.361374	0.340465	1.95858
ZMO1851	fldA	flavodoxin	-1.32486	-0.444619	-0.241444	-0.51777	-0.276326	-0.0731511	0.807085	2.97031	0.774178	0.356505	0.943873	0.421478	0.0900709	1.66773
ZMO1853	dapA2	dihydrodipicolinate synthetase	-2.77918	-2.90554	-2.69187	-2.71913	-0.0272557	0.186415	0.0600515	8.54357	8.74917	8.39636	8.44279	0.0605252	0.559256	0.143344
ZMO1854	ZMO1_ZMO1854	transcriptional regulator GntR family with aminotransferase domain	-3.07851	-2.4332	-2.22164	-2.61133	-0.389689	-0.178126	0.467177	8.50258	7.42718	7.01793	7.74783	1.25837	0.458412	1.58502
ZMO1855	yfeJ	glutamine amidotransferase class-I	-4.49364	-4.29041	-4.14503	-4.44939	-0.304367	-0.158984	0.0442428	11.6591	11.4401	11.2772	11.6123	1.33867	0.577417	0.125109
ZMO1856	ZMO1_ZMO1856	major facilitator superfamily transporter	-4.88076	-5.28566	-4.62907	-4.89524	-0.266169	0.390427	-0.0144768	11.5711	11.9485	11.3207	11.5851	0.987496	1.61431	0.0340108
ZMO1857	ZMO1_ZMO1857	LysR family transcriptional regulator	-4.80602	-5.3001	-4.6295	-4.965	-0.335499	0.335095	-0.158984	11.215	11.6778	11.0383	11.3688	1.23346	1.23155	0.470423
ZMO1861	ZMO1_ZMO1861	2-nitropropane dioxygenase NPD	0.511294	1.95519	-0.144199	0.248714	0.392912	-1.70648	-0.262581	3.12325	8.68576	0.657256	1.33245	2.33599	8.05925	1.42799
ZMO1873	ZMO1_ZMO1873	glutaredoxin-like protein	0.269325	1.12384	-0.304222	0.120652	0.424874	-1.00318	-0.148673	1.13509	5.31868	1.32807	0.404443	2.01377	4.85295	0.526152
ZMO1874	bolA2	BolA family transcriptional regulator	0.378251	1.10524	-0.250967	0.223688	0.474655	-0.881547	-0.154563	1.14175	3.93086	0.670097	0.577856	1.52693	3.14152	0.362911
ZMO1885	ZMO1_ZMO1885	NADH:flavin oxidoreductase	-0.0751541	1.00132	-0.0447521	0.0576329	0.102385	-0.943684	0.132787	0.273864	5.48197	0.149767	0.200178	0.399582	5.23454	0.55472
ZMO1936	ZMO1_ZMO1936	hypothetical protein	-0.559829	-1.68288	-0.66992	-0.728558	-0.0586382	0.95432	-0.168729	1.14062	4.03336	1.43639	1.59693	0.0762906	2.21776	0.250804
ZMO1937	ZMO1_ZMO1937	DNA-binding protein	-1.06374	-2.08989	-1.51367	-1.27633	0.237342	0.813555	-0.212594	1.66648	3.56975	2.53732	2.08145	0.249864	1.18485	0.219399
ZMO1940	ZMO1_ZMO1940	hypothetical protein	-0.482207	-1.36654	-1.63653	-0.567247	1.06928	0.799293	-0.0850397	0.385371	1.46681	1.83685	0.472226	1.07005	0.7329	0.0539795
ZMO1941	ZMO1_ZMO1941	type IV secretory pathway protease TraF-like protein	-1.2348	-0.751488	0.122821	-0.816622	-0.939443	-0.0651343	0.418174	1.64611	0.869351	0.0985551	0.968699	1.16193	0.0499475	0.410373
ZMO1944	ZMO1_ZMO1944	GntR transcriptional regulator with aminotransferase domain	-0.987921	-1.17067	-0.0332951	-0.547518	-0.514223	0.623157	0.440403	3.76161	4.39822	0.0680001	1.97618	1.83101	2.30353	1.50962
ZMO1951	rraA	ribonuclease activity regulator RraA family	-0.274302	-1.05314	-0.679786	-0.523004	0.156781	0.53014	-0.248703	0.618081	3.22836	1.97367	1.42493	0.306806	1.44969	0.545146
ZMO1976	ZMO1_ZMO1976	uncharacterized protein	-1.08542	-1.06486	-0.470531	-1.17447	-0.703942	-0.109608	-0.0890532	7.74125	7.65427	4.18569	8.10156	5.82158	0.756464	0.578578
ZMO1983	ZMO1_ZMO1983	SMP-30/Gluconolaconase/LRE domain-containing protein	0.0108642	1.04682	0.103383	0.0572062	-0.0461769	-0.989616	0.046342	0.0185188	3.50376	0.20731	0.106123	0.084003	3.31097	0.0843282
ZMO2011	ZMO1_ZMO2011	entericidin A/B family protein	0.533866	-1.24265	-0.52165	-0.243622	0.278028	0.999026	-0.777488	1.45507	3.79014	1.41288	0.52823	0.625614	3.04234	2.30287
ZMO2020	ZMO1_ZMO2020	hypothetical protein	-0.25753	-1.01291	-0.175572	-0.73641	-0.560837	0.276505	-0.478879	0.406445	2.30562	0.254852	1.56599	1.10497	0.444251	0.899795
ZMO2027	ZMO1_ZMO2027	hypothetical protein	-0.567069	-1.15013	-0.828964	-0.70512	0.123844	0.445015	-0.138051	1.76836	3.8557	2.7576	2.29665	0.257856	1.30269	0.293744
ZMO2030	ZMO1_ZMO2030	hypothetical protein	-4.92725	-4.73525	-5.09925	-4.87161	0.227644	-0.136358	0.0556384	4.11034	3.96184	4.24053	4.06765	0.106034	0.0609579	0.0239548
ZMO2032	ZMO1_ZMO2032	DNA repair protein RadC	-0.487716	-1.19279	-0.492073	-0.394983	0.0970898	0.797803	0.0927324	1.52821	4.11647	1.54544	1.16685	0.201459	2.74394	0.191004
ZMO2035	ZMO1_ZMO2035	RepA replication protein	-0.33125	-1.29593	-0.703693	-0.655692	0.0480017	0.640234	-0.324441	0.463136	2.58107	1.22439	1.11751	0.0512404	1.08347	0.451182
ZMO2037	ZMO1_ZMO2037	hypothetical protein	-0.337802	-1.25563	-0.158232	-0.452839	-0.294606	0.802787	-0.115037	0.253351	1.33488	0.106545	0.361314	0.215564	0.747361	0.0753279
ZMO2056	ZMO1_ZMO2056	uncharacterized protein	-0.835915	0.640293	-0.974838	-0.871176	0.103662	-1.51147	-0.0352608	2.48146	1.80935	2.94061	2.59983	0.18552	4.50168	0.0566555
ZMO2061	ZMO1_ZMO2061	hypothetical protein	0.257912	0.86492	1.13015	0.454808	-0.675345	-0.410112	0.196896	0.867433	3.66371	4.6751	1.79298	2.83967	1.57653	0.611412
ZMO2064	ZMO1_ZMO2064	hypothetical protein	0	0	0	0	1.18808	-0.899152	0					1.72093	1.17274
ZMO2076	ZMO1_ZMO2076	hypothetical protein	-0.182024	-0.927451	-1.23678	-0.138138	1.09865	0.789312	0.0438858	0.231868	1.80633	2.53791	0.168304	2.21437	1.4768	0.0482112
